# Supplementary material for: (4,7-Diphenyl-1,10-phenanthroline-κ2 N,N′)dimethyl­bis­(thio­cyanato-κN)tin(IV)
Source: Acta Crystallogr Sect E Struct Rep Online. 2011 Jan 22;67(Pt 2):m244. doi: 10.1107/S1600536811001735 (PMC3051511; doi:10.1107/S1600536811001735)
Supplement: Supplementary file 2 [file e-67-0m244-Isup2.hkl]

# 
# h,k,l, Fc-squared, Fo-squared, sigma(Fo-squared) and status flag 
# 
data_I
_shelx_title '  P21/n  Peak near N4 hole near Sn1' 
_shelx_refln_list_code          4 
_shelx_F_calc_maximum      297.52 
_exptl_crystal_F_000      1200.00 
_reflns_d_resolution_high  0.7697 
 
loop_ 
 _symmetry_equiv_pos_as_xyz 
 'x, y, z' 
 '-x+1/2, y+1/2, -z+1/2' 
 '-x, -y, -z' 
 'x-1/2, -y-1/2, z-1/2' 
 
_cell_length_a    17.1918 
_cell_length_b     8.1907 
_cell_length_c    18.3045 
_cell_angle_alpha  90.000 
_cell_angle_beta   98.042 
_cell_angle_gamma  90.000 
 
_shelx_F_squared_multiplier     1.000 
 
loop_ 
 _refln_index_h 
 _refln_index_k 
 _refln_index_l 
 _refln_F_squared_calc 
 _refln_F_squared_meas 
 _refln_F_squared_sigma 
 _refln_observed_status 
   2   0   0     6531.26     6714.51    107.53 o 
   4   0   0    16244.74    16141.29    240.43 o 
   6   0   0    39374.37    39335.87    215.63 o 
   8   0   0     7457.44     7534.06     76.92 o 
  10   0   0      296.66      205.03     18.04 o 
  12   0   0     4548.71     4538.41     85.69 o 
  14   0   0     5604.16     6132.88    280.03 o 
  16   0   0     3364.30     3422.53    225.02 o 
  18   0   0       14.90       37.46     31.68 o 
  20   0   0      333.31      262.69     69.56 o 
  22   0   0     2818.49     2794.07    248.64 o 
   1   1   0    35711.00    34494.14    253.07 o 
   2   1   0    21222.40    20662.47    230.98 o 
   3   1   0      106.91       77.45      8.45 o 
   4   1   0    22222.95    22341.43    155.41 o 
   5   1   0      179.49      178.59     10.63 o 
   6   1   0     1098.23     1109.35     27.95 o 
   7   1   0    14729.86    14991.15    105.89 o 
   8   1   0     4990.79     4834.94     62.74 o 
   9   1   0       58.51      179.07     12.64 o 
  10   1   0     3069.16     3085.71     49.36 o 
  11   1   0      562.03      522.72     19.51 o 
  12   1   0     1285.46     1318.87     47.63 o 
  13   1   0     6696.55     6677.82    118.78 o 
  14   1   0     1537.83     1525.07     69.60 o 
  15   1   0     3961.74     4147.71    115.89 o 
  16   1   0      226.21      224.49     23.73 o 
  17   1   0      162.78      197.28     39.35 o 
  18   1   0     4295.95     4306.36    193.19 o 
  19   1   0     1071.52     1000.94     95.39 o 
  20   1   0     1208.10     1231.62    112.34 o 
  21   1   0     2348.97     2244.84    195.69 o 
  22   1   0       88.27      143.48     54.80 o 
   0   2   0    16685.17    17754.61    221.54 o 
   1   2   0     7743.41     8013.94    113.33 o 
   2   2   0      448.70      412.01     39.29 o 
   3   2   0      669.08      635.42     53.89 o 
   4   2   0    16635.79    16798.97    200.42 o 
   5   2   0     7099.69     6764.31    104.32 o 
   6   2   0      381.79      337.27     24.72 o 
   7   2   0     1139.11      989.30     44.59 o 
   8   2   0      274.12      289.13     19.15 o 
   9   2   0      595.37      492.68     25.61 o 
  10   2   0     1229.42     1333.47     43.13 o 
  11   2   0    16738.83    16948.06    271.92 o 
  12   2   0     1189.75     1156.38     38.00 o 
  13   2   0     2409.67     2465.24     88.77 o 
  14   2   0      181.62      192.46     26.14 o 
  15   2   0      956.99      879.67     55.31 o 
  16   2   0       31.59       42.41     24.64 o 
  17   2   0     4031.27     4365.55    123.60 o 
  18   2   0      541.48      460.43     63.67 o 
  19   2   0     1276.11     1166.75    103.88 o 
  20   2   0       20.44       15.65     14.63 o 
  21   2   0      532.16      546.57     74.63 o 
   1   3   0     5169.21     4954.41     83.86 o 
   2   3   0       24.71        8.07      9.82 o 
   3   3   0     4294.74     4092.04    108.68 o 
   4   3   0     3451.61     3384.81     84.98 o 
   5   3   0     3344.51     3435.62     90.14 o 
   6   3   0      784.46      892.12     57.11 o 
   7   3   0    26095.45    26035.10    247.47 o 
   8   3   0      523.00      575.75     38.68 o 
   9   3   0    13760.84    14191.18    198.55 o 
  10   3   0      474.92      434.29     34.26 o 
  11   3   0      616.58      670.68     35.28 o 
  12   3   0     3934.48     4087.92     87.41 o 
  13   3   0     1598.81     1576.91     55.45 o 
  14   3   0      286.70      265.64     16.00 o 
  15   3   0     5717.90     5918.02    186.37 o 
  16   3   0     1541.01     1612.05     82.47 o 
  17   3   0     3615.24     3566.99    123.85 o 
  18   3   0      185.09      183.48     42.11 o 
  19   3   0     1438.78     1464.68    117.58 o 
  20   3   0       49.49       25.10     56.11 o 
  21   3   0     1985.28     1868.62    191.53 o 
   0   4   0    17134.42    15769.21    298.20 o 
   1   4   0     5391.10     5681.15    127.16 o 
   2   4   0     9872.29     9681.30    138.87 o 
   3   4   0     3242.74     3153.90    161.63 o 
   4   4   0     3723.93     3769.53    122.20 o 
   5   4   0      429.47      475.45     36.87 o 
   6   4   0    13037.26    12611.61    236.02 o 
   7   4   0       67.65       51.23     15.74 o 
   8   4   0    10211.84    10066.59    154.12 o 
   9   4   0      676.22      659.32     41.28 o 
  10   4   0      971.74     1025.63     58.86 o 
  11   4   0     3286.51     3296.05     87.96 o 
  12   4   0     2957.55     2867.32     82.60 o 
  13   4   0     1926.63     2041.35     69.96 o 
  14   4   0     4076.67     4125.67     80.40 o 
  15   4   0      218.85      186.35     20.01 o 
  16   4   0     2707.88     2904.47    117.87 o 
  17   4   0      740.51      703.60     59.64 o 
  18   4   0      264.05      212.65     86.42 o 
  19   4   0      899.51      920.95     93.16 o 
  20   4   0     1338.99     1249.08    150.49 o 
   1   5   0       57.89       18.47     25.96 o 
   2   5   0     3572.79     3227.07    106.63 o 
   3   5   0       52.22       18.63      7.79 o 
   4   5   0     8553.21     8147.61    259.51 o 
   5   5   0        0.84       -7.17     14.28 o 
   6   5   0     3633.06     3733.47    116.64 o 
   7   5   0       15.37       27.75     11.21 o 
   8   5   0     3487.74     3188.17    136.83 o 
   9   5   0     2520.30     2639.34     96.58 o 
  10   5   0     4607.36     4871.78    160.66 o 
  11   5   0        7.08       -0.64     26.38 o 
  12   5   0     2186.32     2186.34     78.81 o 
  13   5   0     1956.41     2033.21     97.50 o 
  14   5   0      705.96      804.35     61.94 o 
  15   5   0      307.17      312.70     40.27 o 
  16   5   0      556.91      470.00     56.44 o 
  17   5   0       13.52        7.41     12.27 o 
  18   5   0     4423.12     4326.87    199.23 o 
   0   6   0     6911.49     6778.95    244.18 o 
   1   6   0       21.51       29.12     17.28 o 
   2   6   0       57.13       43.74     18.70 o 
   3   6   0      940.24      520.30    422.56 o 
   4   6   0       27.66        9.92     13.73 o 
   5   6   0     3042.68     3240.13    113.58 o 
   6   6   0     2854.89     2890.98    133.72 o 
   7   6   0      209.17      148.89     36.54 o 
   8   6   0     1109.07     1138.85     88.36 o 
   9   6   0     3965.74     4035.15    170.05 o 
  10   6   0      555.79      459.90     44.49 o 
  11   6   0     1667.06     1750.25     87.70 o 
  12   6   0      363.36      417.99     44.71 o 
  13   6   0     2088.62     2088.21    109.41 o 
  14   6   0     1165.05     1215.37     79.23 o 
  15   6   0       26.17        3.05     14.62 o 
  16   6   0      448.51      459.38     51.31 o 
  17   6   0     1901.08     1925.61    136.08 o 
   1   7   0     4923.04     4885.10    174.93 o 
   2   7   0        1.51      -14.90     14.47 o 
   3   7   0      319.86      295.66     58.30 o 
   4   7   0      240.40      196.55     58.75 o 
   5   7   0      550.88      491.88     58.13 o 
   6   7   0       67.47       93.87     28.55 o 
   7   7   0     5662.88     5908.50    208.79 o 
   8   7   0      413.97      494.99     63.26 o 
   9   7   0     5079.43     5187.01    204.79 o 
  10   7   0       61.48       40.49     17.29 o 
  11   7   0        3.96       -8.71      9.62 o 
  12   7   0      357.94      374.13     37.06 o 
  13   7   0     2081.48     2102.22     88.03 o 
  14   7   0       65.74       86.19     30.78 o 
  15   7   0     2342.60     2165.60    149.09 o 
  16   7   0       66.05       16.00     29.05 o 
   0   8   0      607.26      494.87     59.40 o 
   1   8   0      642.71      598.31     54.18 o 
   2   8   0      879.55      784.24     69.62 o 
   3   8   0      958.87      987.73     68.24 o 
   4   8   0       14.22        4.83      9.88 o 
   5   8   0     3670.52     3563.03    165.77 o 
   6   8   0     2092.70     1872.44    126.94 o 
   7   8   0        6.66       -6.77     15.79 o 
   8   8   0     2207.00     2257.57    112.87 o 
   9   8   0        4.83       14.02     13.17 o 
  10   8   0        2.05       14.71     13.41 o 
  11   8   0     2440.23     2591.32    124.37 o 
  12   8   0      484.59      388.81     48.61 o 
  13   8   0      156.38      217.05     49.26 o 
  14   8   0      304.90      211.06     51.00 o 
   1   9   0       29.38       10.75     27.20 o 
   2   9   0     2468.23     2605.76    160.22 o 
   3   9   0      104.01      100.17     56.16 o 
   4   9   0     1471.16     1372.09    116.70 o 
   5   9   0       18.28        3.78     21.00 o 
   6   9   0      712.84      637.33     80.11 o 
   7   9   0      586.75      552.40     74.46 o 
   8   9   0      142.13      163.18     40.22 o 
   9   9   0       77.77       70.74     25.71 o 
  10   9   0     1342.79     1164.73     88.15 o 
  11   9   0       74.34       59.13     24.47 o 
   0  10   0     2238.81     2309.11    228.73 o 
   1  10   0        5.10       -5.31     21.57 o 
   2  10   0      354.04      426.68    117.07 o 
   3  10   0      232.96      174.09     42.53 o 
   4  10   0       52.33       -8.46     25.16 o 
   5  10   0      492.36      473.19     73.81 o 
   6  10   0     1386.93     1308.81    168.03 o 
   7  10   0      391.25      423.57     95.69 o 
 -21   0   1     2616.59     2725.44    235.53 o 
 -19   0   1     2157.36     1951.14    185.58 o 
 -17   0   1       51.47       93.82     39.21 o 
 -15   0   1        6.49       -2.12     12.95 o 
 -13   0   1     5264.19     5259.87    111.82 o 
 -11   0   1    45796.00    47664.02    573.83 o 
  -9   0   1       70.98      115.36     11.68 o 
  -7   0   1    47021.63    48586.81    268.19 o 
  -5   0   1    60870.98    59542.02    286.44 o 
  -3   0   1       33.18       43.07     13.62 o 
   3   0   1    20012.13    20148.77    247.07 o 
   5   0   1     4753.10     4836.33    151.64 o 
   7   0   1     7356.94     8175.04    164.72 o 
   9   0   1     5122.99     4948.03     69.48 o 
  11   0   1    10816.78    10393.16    234.36 o 
  13   0   1       85.05      120.76     38.33 o 
  15   0   1     5112.26     5183.25    273.32 o 
  17   0   1     6631.38     6807.42    335.84 o 
  19   0   1      454.60      470.57     95.16 o 
  21   0   1       90.56       94.52     47.88 o 
 -22   1   1        4.08        9.73     26.11 o 
 -21   1   1      296.00      270.50     52.58 o 
 -20   1   1     1005.17     1031.27    102.70 o 
 -19   1   1      185.90      182.36     41.02 o 
 -18   1   1      805.70      845.95     84.76 o 
 -17   1   1     3801.76     3883.47    104.13 o 
 -16   1   1      399.15      352.88     32.22 o 
 -15   1   1     4045.01     4078.55    137.33 o 
 -14   1   1     2425.06     2431.23     52.60 o 
 -13   1   1      524.63      504.89     24.61 o 
 -12   1   1     1735.87     1787.14     44.51 o 
 -11   1   1       26.35       19.03      9.34 o 
 -10   1   1     2118.08     2381.00     44.65 o 
  -9   1   1    12627.45    13151.18    114.55 o 
  -8   1   1    11362.51    12711.57     95.36 o 
  -7   1   1    25946.90    25974.40    155.98 o 
  -6   1   1     4290.11     4450.93     53.31 o 
  -5   1   1      981.17     1034.71     24.09 o 
  -4   1   1    23704.71    23983.57    203.24 o 
  -3   1   1    33251.09    32550.02    143.97 o 
  -2   1   1      452.51      402.60     23.10 o 
  -1   1   1    21863.63    21531.55    152.73 o 
   0   1   1     5386.75     5506.48    103.60 o 
   1   1   1     8833.07     8586.97    127.99 o 
   2   1   1     5171.04     4966.18     69.84 o 
   3   1   1     1954.47     1882.21     81.34 o 
   4   1   1     3543.61     3313.41     85.78 o 
   5   1   1     3779.01     3822.10     70.64 o 
   6   1   1      254.94      278.30     20.26 o 
   7   1   1    12925.55    13019.25    180.79 o 
   8   1   1    12429.88    12626.47    147.80 o 
   9   1   1      248.97      170.28     16.63 o 
  10   1   1     7606.91     8029.13    116.65 o 
  11   1   1     3391.02     3415.18     72.89 o 
  12   1   1        6.13        5.49      6.84 o 
  13   1   1     2175.46     2281.60     66.56 o 
  14   1   1       28.65       21.92      8.84 o 
  15   1   1     2826.97     2911.31     76.85 o 
  16   1   1     2166.12     2458.18    138.00 o 
  17   1   1      868.18      965.74     90.24 o 
  18   1   1     1656.82     1494.49    114.18 o 
  19   1   1     1403.99     1338.33    112.42 o 
  20   1   1       36.21       45.99     31.75 o 
  21   1   1     3838.89     3775.79    201.18 o 
 -21   2   1      107.87      103.74     34.42 o 
 -20   2   1       66.32      389.35    269.83 o 
 -19   2   1        3.95       -3.42     16.30 o 
 -18   2   1     2609.24     2728.54    151.60 o 
 -17   2   1      574.89      475.63     42.02 o 
 -16   2   1     9396.56     9541.81    187.37 o 
 -15   2   1        1.57       -2.54      9.39 o 
 -14   2   1     1832.09     1892.89     52.98 o 
 -13   2   1        1.54       11.99      6.54 o 
 -12   2   1        2.95       10.48      7.67 o 
 -11   2   1     1993.55     2046.57     57.92 o 
 -10   2   1     8859.84     8677.25    116.23 o 
  -9   2   1      606.55      683.17     32.03 o 
  -8   2   1     5234.37     5185.93    105.03 o 
  -7   2   1     2033.19     2046.25     51.74 o 
  -6   2   1      974.55     1005.76     42.07 o 
  -5   2   1      617.49      628.65     45.19 o 
  -4   2   1       85.90      120.90     17.85 o 
  -3   2   1       53.09       66.70     18.61 o 
  -2   2   1      762.17      869.57     58.71 o 
  -1   2   1     3105.96     3372.55     74.81 o 
   0   2   1    88517.63    83411.85    829.62 o 
   1   2   1    76892.60    74456.27    330.91 o 
   2   2   1    20430.76    19812.96    440.01 o 
   3   2   1     1611.63     1674.50     61.65 o 
   4   2   1    13725.97    13088.38    262.97 o 
   5   2   1      137.77      109.79     26.06 o 
   6   2   1    20764.40    20346.05    194.95 o 
   7   2   1      783.16      836.68     41.64 o 
   8   2   1     5205.39     5190.82     77.76 o 
   9   2   1      199.47      218.19     21.19 o 
  10   2   1      953.93      975.51     26.56 o 
  11   2   1       70.48       59.02     13.37 o 
  12   2   1    11751.60    11340.06    185.61 o 
  13   2   1     1354.02     1480.89     69.79 o 
  14   2   1    10486.98    10868.42    187.81 o 
  15   2   1      486.98      522.31     41.31 o 
  16   2   1      197.01      195.66     25.33 o 
  17   2   1      119.37      119.52     32.80 o 
  18   2   1     1734.57     1798.61    127.03 o 
  19   2   1       28.26       28.36     21.17 o 
  20   2   1     2582.43     2747.85    181.49 o 
  21   2   1      125.99      127.46     38.47 o 
 -21   3   1      305.72      256.29     67.75 o 
 -20   3   1     1200.13     1293.20    118.86 o 
 -19   3   1      199.57      126.22     37.70 o 
 -18   3   1     6216.60     6345.53    232.67 o 
 -17   3   1      624.94      508.54     47.29 o 
 -16   3   1      175.65       97.22     28.32 o 
 -15   3   1      424.59      427.25     28.49 o 
 -14   3   1     5494.06     5776.69    108.75 o 
 -13   3   1      452.54      492.79     43.95 o 
 -12   3   1     6470.03     6643.15    156.60 o 
 -11   3   1       78.33       70.60     15.89 o 
 -10   3   1      568.20      631.27     34.78 o 
  -9   3   1     3902.76     3794.11     83.12 o 
  -8   3   1     1561.72     1841.16     67.91 o 
  -7   3   1      552.61      485.02     33.39 o 
  -6   3   1     9242.25     9195.78    152.09 o 
  -5   3   1      569.21      558.65     44.07 o 
  -4   3   1    12207.27    11811.33    161.01 o 
  -3   3   1     3141.30     3072.23    116.61 o 
  -2   3   1     3495.08     3423.85     70.52 o 
  -1   3   1     5910.48     6006.55    110.20 o 
   0   3   1    22837.43    23338.02    175.17 o 
   1   3   1    13696.63    14517.96    191.61 o 
   2   3   1    22969.52    22546.32    278.47 o 
   3   3   1       27.17       44.06     25.34 o 
   4   3   1     7193.54     6802.04    148.36 o 
   5   3   1      601.58      532.54     43.92 o 
   6   3   1      140.30      152.32     31.21 o 
   7   3   1     4576.38     5036.87    110.67 o 
   8   3   1    22278.62    22272.71    242.35 o 
   9   3   1       35.78       16.38     10.57 o 
  10   3   1     6614.54     6255.65     97.72 o 
  11   3   1     1003.95     1132.44     35.74 o 
  12   3   1      323.82      341.96     19.00 o 
  13   3   1     1442.95     1428.40     33.13 o 
  14   3   1     1736.02     1687.93     81.23 o 
  15   3   1     1362.36     1315.67     73.19 o 
  16   3   1     1982.25     2045.88     93.16 o 
  17   3   1       50.63       30.06     15.44 o 
  18   3   1     3156.06     3349.05    174.63 o 
  19   3   1      640.87      554.86     73.35 o 
  20   3   1      100.37      124.48     46.47 o 
  21   3   1      257.96      238.37     70.10 o 
 -20   4   1       35.16       12.24     19.31 o 
 -19   4   1     1091.64     1112.58    101.27 o 
 -18   4   1      158.86      159.07     39.41 o 
 -17   4   1     1951.58     2005.14     99.38 o 
 -16   4   1       69.50      118.54     24.57 o 
 -15   4   1      641.40      837.50     70.75 o 
 -14   4   1      488.26      445.61     33.46 o 
 -13   4   1     5003.90     5109.32    112.77 o 
 -12   4   1      350.78      333.72     35.99 o 
 -11   4   1     7718.62     7652.06    169.10 o 
 -10   4   1     5367.80     5240.67    130.99 o 
  -9   4   1       57.77       59.34     12.92 o 
  -8   4   1     1540.16     1562.54     62.35 o 
  -7   4   1     8417.63     7994.84    195.52 o 
  -6   4   1       39.91       39.05     19.22 o 
  -5   4   1    15454.13    15207.78    210.02 o 
  -4   4   1        2.51       -4.86      6.43 o 
  -3   4   1     3464.41     3567.32     97.45 o 
  -2   4   1      167.25      191.49     19.08 o 
  -1   4   1     2834.87     2622.84    122.08 o 
   0   4   1     5749.97     5320.02    123.30 o 
   1   4   1    37383.75    37996.55    268.26 o 
   2   4   1     1262.33     1461.19     67.45 o 
   3   4   1     4384.90     4338.58    123.64 o 
   4   4   1     3732.66     1114.20   1691.00 o 
   5   4   1     3614.34     4077.44    297.70 o 
   6   4   1     5265.96     4810.83    146.06 o 
   7   4   1     2837.97     2870.67    116.07 o 
   8   4   1      513.93      498.48     42.05 o 
   9   4   1     9065.54     9308.52    155.40 o 
  10   4   1      173.69      183.31     25.99 o 
  11   4   1     2453.44     2602.49     75.52 o 
  12   4   1     1020.95      980.66     39.63 o 
  13   4   1      232.06      193.54     17.06 o 
  14   4   1      663.70      637.22     29.56 o 
  15   4   1     2432.62     2323.22    103.89 o 
  16   4   1      180.03      174.04     34.82 o 
  17   4   1     4144.50     4463.00    148.77 o 
  18   4   1      140.51      140.68     49.57 o 
  19   4   1      271.79      210.67     93.07 o 
  20   4   1        1.58       59.90     34.83 o 
 -18   5   1       33.75       21.51     18.18 o 
 -17   5   1     3659.44     3469.75    135.73 o 
 -16   5   1       76.43       86.62     20.38 o 
 -15   5   1     4271.50     4447.78    148.07 o 
 -14   5   1      237.57      267.38     35.19 o 
 -13   5   1      283.35      271.19     36.11 o 
 -12   5   1      497.16      536.92     38.84 o 
 -11   5   1     1920.57     1883.09     85.26 o 
 -10   5   1      628.81      602.59     66.95 o 
  -9   5   1     6079.86     6156.83    186.15 o 
  -8   5   1        1.39        3.87     11.99 o 
  -7   5   1    11730.06    11952.57    215.96 o 
  -6   5   1       49.01       37.06     14.50 o 
  -5   5   1       33.55       30.26     34.79 o 
  -4   5   1        0.49       -2.48      7.83 o 
  -3   5   1     7402.86     6982.38    286.10 o 
  -2   5   1     1268.36     1165.80     64.51 o 
  -1   5   1    12603.15     8912.63   4962.62 o 
   0   5   1     2625.79      770.23   1529.61 o 
   1   5   1       23.56       15.89     28.64 o 
   2   5   1     2039.06     1799.27    236.03 o 
   3   5   1     1424.29     1378.71     75.76 o 
   4   5   1        6.12        7.01     10.57 o 
   5   5   1     5442.91     5349.50    225.70 o 
   6   5   1     1516.85     1491.38     73.12 o 
   7   5   1     7884.59     7933.94    182.51 o 
   8   5   1        1.95       41.32     69.94 o 
   9   5   1     1831.18     1805.12    105.60 o 
  10   5   1       30.48       10.92      9.92 o 
  11   5   1     1132.36     1178.67     56.23 o 
  12   5   1      571.22      610.68     52.37 o 
  13   5   1     4186.70     4408.34    152.63 o 
  14   5   1      238.66      246.18     26.42 o 
  15   5   1     2331.55     2643.47    115.96 o 
  16   5   1     1271.15     1355.03     84.84 o 
  17   5   1        1.11       26.98     14.62 o 
  18   5   1      106.32      113.60     55.33 o 
  19   5   1     1385.45     1370.25    156.47 o 
 -17   6   1       17.80       -3.98     46.28 o 
 -16   6   1     2367.50     2370.01    182.69 o 
 -15   6   1       60.15       54.78     15.82 o 
 -14   6   1      505.22      590.37     54.86 o 
 -13   6   1     1008.59      935.85     66.92 o 
 -12   6   1       46.96       50.91     15.59 o 
 -11   6   1     3523.70     3531.37    131.60 o 
 -10   6   1      486.40      590.42     49.09 o 
  -9   6   1      347.64      358.86     37.49 o 
  -8   6   1     1269.61     1194.56     90.69 o 
  -7   6   1      734.65      678.99     73.02 o 
  -6   6   1     1578.26     1352.99    142.53 o 
  -5   6   1     3656.25     3683.08     96.71 o 
  -4   6   1      271.84      270.33     26.22 o 
  -3   6   1      964.92      970.80    107.99 o 
  -2   6   1     2587.62      650.16   1271.14 o 
  -1   6   1       31.54       14.58      9.84 o 
   0   6   1     1711.32     1713.42    143.24 o 
   1   6   1     5567.80     5526.62    177.59 o 
   2   6   1       45.11       22.71     21.13 o 
   3   6   1     1341.33     1191.96    122.51 o 
   4   6   1      659.35      649.43     51.51 o 
   5   6   1       31.98       30.79     12.02 o 
   6   6   1     6086.56     5931.88    199.10 o 
   7   6   1      128.60      106.54     73.63 o 
   8   6   1     2916.28     2763.39    106.74 o 
   9   6   1     1615.47     1709.00     84.64 o 
  10   6   1        9.02       13.67     12.27 o 
  11   6   1     1292.50     1399.64     80.13 o 
  12   6   1     2516.88     2405.61    139.71 o 
  13   6   1      238.46      279.73     37.76 o 
  14   6   1     1193.77     1156.27     78.20 o 
  15   6   1      761.90      818.43     67.59 o 
  16   6   1       45.02       50.41     18.41 o 
  17   6   1     1146.83     1054.22    123.14 o 
 -16   7   1       12.27      -11.78     32.69 o 
 -15   7   1       47.00       68.07     28.62 o 
 -14   7   1     1233.30     1450.95    149.99 o 
 -13   7   1      329.88      241.53     36.74 o 
 -12   7   1     3164.21     3276.71    126.50 o 
 -11   7   1       24.89       26.28     15.33 o 
 -10   7   1      723.18      836.77     61.33 o 
  -9   7   1      293.48      309.54     84.51 o 
  -8   7   1      193.26      282.26     42.47 o 
  -7   7   1       28.27        1.54      9.63 o 
  -6   7   1     3247.30     3235.45    180.00 o 
  -5   7   1      506.91      453.43     50.20 o 
  -4   7   1     3979.61     3745.81    156.10 o 
  -3   7   1      475.74      511.34     53.33 o 
  -2   7   1      424.39      439.30     57.73 o 
  -1   7   1      163.96      115.76     28.36 o 
   0   7   1      613.27      572.61     59.78 o 
   1   7   1       64.68       73.35     22.54 o 
   2   7   1     6779.37     6639.43    248.59 o 
   3   7   1      171.94      144.03     29.05 o 
   4   7   1     1469.87     1479.94     80.92 o 
   5   7   1      302.93      266.23     34.84 o 
   6   7   1        5.79        3.80     16.95 o 
   7   7   1      770.31      784.47     67.69 o 
   8   7   1     5328.87     5600.39    164.25 o 
   9   7   1       19.50       -4.77     15.68 o 
  10   7   1     4154.30     4242.49    146.42 o 
  11   7   1      991.81      995.23     59.97 o 
  12   7   1      168.36      157.48     24.59 o 
  13   7   1       21.37       39.60     13.35 o 
  14   7   1      759.06      720.28     64.42 o 
  15   7   1       20.96      -14.70     18.13 o 
  16   7   1     2151.56     1744.26    184.32 o 
 -14   8   1       50.51       59.45     29.63 o 
 -13   8   1     1095.23     1118.07    114.05 o 
 -12   8   1       39.78       72.81     21.56 o 
 -11   8   1      352.85      280.66     54.30 o 
 -10   8   1     1858.60     2075.98    141.11 o 
  -9   8   1        0.36      -24.36     23.25 o 
  -8   8   1     2578.74     2953.44    162.99 o 
  -7   8   1      346.17      366.65     85.78 o 
  -6   8   1      400.13      302.15     77.25 o 
  -5   8   1     3386.35     3518.29    252.87 o 
  -4   8   1      112.22      107.33     47.17 o 
  -3   8   1      739.36      696.59    110.71 o 
  -2   8   1     1780.17     1684.99    119.90 o 
  -1   8   1      634.48      532.18     80.82 o 
   0   8   1     3363.14     3175.41    148.13 o 
   1   8   1     2041.90     1878.33    122.68 o 
   2   8   1        7.40       -0.61     10.25 o 
   3   8   1      737.54      694.01     58.54 o 
   4   8   1      639.55      561.44     61.02 o 
   5   8   1      254.35      288.59     50.91 o 
   6   8   1     2690.14     2746.86    121.12 o 
   7   8   1      186.10      175.87     31.52 o 
   8   8   1     2021.27     2209.74    111.27 o 
   9   8   1     3576.18     3602.15    204.17 o 
  10   8   1      334.04      320.84     42.84 o 
  11   8   1      145.34      135.95     29.27 o 
  12   8   1     1556.74     1584.94     97.77 o 
  13   8   1       10.19       54.75     29.14 o 
  14   8   1     1172.39     1133.14    113.01 o 
 -11   9   1      188.58      143.56     32.10 o 
 -10   9   1        9.91      -26.15     17.43 o 
  -9   9   1     2942.57     2814.22    168.74 o 
  -8   9   1      292.51      346.21     60.01 o 
  -7   9   1     1481.33     1614.29    128.06 o 
  -6   9   1      142.63      109.69     31.13 o 
  -5   9   1       15.75       10.08     18.89 o 
  -4   9   1      172.39      190.18     40.93 o 
  -3   9   1     1026.02      916.76     95.02 o 
  -2   9   1        0.02      -41.60     35.06 o 
  -1   9   1     1396.54     1574.69    124.22 o 
   0   9   1      279.86      226.94     46.73 o 
   1   9   1     1298.32     1228.62    108.44 o 
   2   9   1       22.40       39.58     23.21 o 
   3   9   1      787.92      821.49     89.14 o 
   4   9   1      408.67      487.86     70.69 o 
   5   9   1     1473.75     1451.40    119.57 o 
   6   9   1       73.88       21.53     23.75 o 
   7   9   1      423.33      408.49     62.72 o 
   8   9   1       67.59       -0.16     22.31 o 
   9   9   1     1048.91      988.69     80.20 o 
  10   9   1       70.09       31.41     19.69 o 
  11   9   1       88.63      -11.44     23.95 o 
  -7  10   1      347.34      327.57     86.54 o 
  -6  10   1        2.00       -9.68     26.55 o 
  -5  10   1     1227.48     1299.25    129.68 o 
  -4  10   1       65.28       12.05     43.88 o 
  -3  10   1      497.51      610.06     83.01 o 
  -2  10   1      218.52      207.28     49.40 o 
  -1  10   1      321.55      371.73     63.37 o 
   0  10   1        1.69       13.63     26.37 o 
   1  10   1      724.41      708.95     89.65 o 
   2  10   1       36.49      -35.45     29.18 o 
   3  10   1      223.28      194.20     47.53 o 
   4  10   1       36.93       21.45     25.24 o 
   5  10   1        2.39      -10.78     39.04 o 
   6  10   1      340.29      343.73     87.18 o 
   7  10   1      101.24      135.81     55.44 o 
 -22   0   2     1042.00     1122.23    153.14 o 
 -20   0   2      110.20      103.77     47.86 o 
 -18   0   2     3799.23     4249.61    261.32 o 
 -16   0   2    11128.58    11272.21    191.50 o 
 -14   0   2       20.25       12.26      6.15 o 
 -12   0   2     1804.36     1843.63     53.93 o 
 -10   0   2    26241.50    24797.69    261.85 o 
  -8   0   2     8644.05     8555.22    102.76 o 
  -6   0   2    15593.47    15121.27    123.52 o 
  -4   0   2    76366.62    74147.25    257.22 o 
  -2   0   2    32300.51    31315.89    236.32 o 
   0   0   2     4577.21     2704.17     67.23 o 
   2   0   2     3840.21     4155.74     45.10 o 
   4   0   2    16455.41    15578.93    262.63 o 
   6   0   2    17749.46    17055.17    322.39 o 
   8   0   2       94.02       74.49     25.49 o 
  10   0   2     2948.14     3104.33    130.85 o 
  12   0   2     8388.48     8516.80    227.28 o 
  14   0   2    15099.24    15202.68    455.24 o 
  16   0   2      430.69      373.42     78.74 o 
  18   0   2     8218.63     8638.63    398.24 o 
  20   0   2     1049.61     1029.23    147.04 o 
 -22   1   2      986.86     1036.32    103.47 o 
 -21   1   2      121.14      142.28     39.94 o 
 -20   1   2      411.33      500.08     69.37 o 
 -19   1   2       52.93       69.51     38.82 o 
 -18   1   2     1262.40     1326.01    103.51 o 
 -17   1   2     3550.94     3459.61    106.20 o 
 -16   1   2     1627.99     1491.91     61.28 o 
 -15   1   2     4500.05     4355.60     94.35 o 
 -14   1   2    12638.10    12967.39    140.34 o 
 -13   1   2      165.44      156.98     13.36 o 
 -12   1   2     3314.83     3221.89     58.29 o 
 -11   1   2      797.92      744.47     27.32 o 
 -10   1   2      610.45      597.46     23.65 o 
  -9   1   2     1920.56     1798.68     39.18 o 
  -8   1   2    12642.60    12550.41     99.09 o 
  -7   1   2    10858.32    11044.94     88.66 o 
  -6   1   2    23084.55    23411.65    141.25 o 
  -5   1   2       10.29       21.57      4.59 o 
  -4   1   2     3168.70     3300.69     40.68 o 
  -3   1   2    22151.97    22168.18    179.10 o 
  -2   1   2     9977.31     9862.64    121.87 o 
  -1   1   2     6802.34     6987.90    138.96 o 
   0   1   2    32365.36    33150.91    181.78 o 
   1   1   2     4277.21     4346.39     68.14 o 
   2   1   2      694.56      571.21     22.31 o 
   3   1   2     9777.14     9579.54     80.21 o 
   4   1   2       87.27       58.41      8.75 o 
   5   1   2      367.38      370.42     32.43 o 
   6   1   2      387.11      577.87    158.17 o 
   7   1   2       22.42       24.87      6.51 o 
   8   1   2    15044.15    15079.62    267.93 o 
   9   1   2     3044.19     3196.91     77.35 o 
  10   1   2    12747.21    12320.16    156.35 o 
  11   1   2     8692.45     9105.09    146.68 o 
  12   1   2      458.42      391.79     26.49 o 
  13   1   2      709.54      846.05     41.36 o 
  14   1   2     4726.59     4749.95     91.94 o 
  15   1   2     1041.93     1102.99     90.93 o 
  16   1   2     3515.76     3709.68    171.80 o 
  17   1   2      416.99      426.81     61.41 o 
  18   1   2      654.14      693.38     79.57 o 
  19   1   2     2182.81     2106.90    143.52 o 
  20   1   2      259.88      288.44     54.77 o 
  21   1   2      713.84      588.67     80.92 o 
 -21   2   2     3870.50     4087.17    291.29 o 
 -20   2   2      189.65      250.51     49.51 o 
 -19   2   2      779.71      909.01    150.60 o 
 -18   2   2      379.41      397.44     57.14 o 
 -17   2   2      822.40      750.41     54.23 o 
 -16   2   2        1.03        4.86      4.66 o 
 -15   2   2     1872.86     1915.61     60.58 o 
 -14   2   2       51.90       51.81     12.54 o 
 -13   2   2     1988.68     2227.81     65.93 o 
 -12   2   2        2.56        7.93      5.93 o 
 -11   2   2    10039.79    10100.17    201.08 o 
 -10   2   2     4558.50     4623.21     82.71 o 
  -9   2   2      383.70      358.09     21.35 o 
  -8   2   2     3170.29     3321.50     62.78 o 
  -7   2   2    34620.84    36300.55    247.13 o 
  -6   2   2     3008.71     3106.90     56.00 o 
  -5   2   2    19370.19    18636.56    144.24 o 
  -4   2   2     5267.85     5371.11     70.64 o 
  -3   2   2      100.25      150.63     19.60 o 
  -2   2   2    19109.57    19009.45    132.98 o 
  -1   2   2    24144.96    24671.65    123.46 o 
   0   2   2     4873.27     4999.42     79.35 o 
   1   2   2    39852.46    38408.20    201.98 o 
   2   2   2     3102.83     3261.33     63.47 o 
   3   2   2      112.85      231.93     17.93 o 
   4   2   2      103.21       84.10     11.33 o 
   5   2   2     5320.70     4770.79     96.61 o 
   6   2   2        5.15       16.99      7.37 o 
   7   2   2    17604.44    17357.12    156.70 o 
   8   2   2        6.44        7.41      4.26 o 
   9   2   2     6220.81     6290.52     72.68 o 
  10   2   2       80.76      142.68     19.79 o 
  11   2   2       42.08       44.59     11.15 o 
  12   2   2      313.24      278.98     29.59 o 
  13   2   2     1031.94     1031.48     57.93 o 
  14   2   2      848.02      806.65     50.75 o 
  15   2   2     6187.00     6607.37    145.18 o 
  16   2   2      193.04      200.39     25.38 o 
  17   2   2     3502.84     3759.50    180.36 o 
  18   2   2      964.78      879.37     90.07 o 
  19   2   2       36.17       56.66     29.04 o 
  20   2   2       35.89       60.90     32.68 o 
  21   2   2     1882.27     1916.95    201.71 o 
 -21   3   2       24.36       49.51     34.65 o 
 -20   3   2      885.46      917.00     93.21 o 
 -19   3   2      613.08      705.84     78.66 o 
 -18   3   2       77.03       62.96     19.00 o 
 -17   3   2     3444.22     3466.59    124.01 o 
 -16   3   2     2919.32     2862.02    110.82 o 
 -15   3   2     1027.02      998.58     48.01 o 
 -14   3   2     2209.83     2362.00     73.75 o 
 -13   3   2      974.12      942.14     46.36 o 
 -12   3   2       31.32       31.90     10.47 o 
 -11   3   2     4999.23     4964.52    101.78 o 
 -10   3   2       96.34       90.20     14.10 o 
  -9   3   2     5760.44     6127.12    106.36 o 
  -8   3   2     3402.27     3573.94    105.93 o 
  -7   3   2     1184.20      956.83     45.22 o 
  -6   3   2     3024.88     3156.69     81.75 o 
  -5   3   2     2405.23     2479.89    108.05 o 
  -4   3   2      545.61      589.90     62.50 o 
  -3   3   2    27237.68    25105.91    389.32 o 
  -2   3   2     3184.85     3338.35     67.02 o 
  -1   3   2    11643.75    10701.58    141.21 o 
   0   3   2    11865.12    12601.90    175.31 o 
   1   3   2    10915.57    11385.33    165.69 o 
   2   3   2     5552.87     5437.96     95.09 o 
   3   3   2     7030.44     6073.76    105.57 o 
   4   3   2       11.82        3.15      5.87 o 
   5   3   2     8611.92     8548.56    133.09 o 
   6   3   2      533.97      495.29     86.81 o 
   7   3   2     6115.64     6373.46    135.66 o 
   8   3   2     3903.78     3980.16     80.59 o 
   9   3   2      934.83      996.71     41.58 o 
  10   3   2      936.24      863.57     35.39 o 
  11   3   2    10666.97    10860.27    111.45 o 
  12   3   2       75.53       75.33      7.82 o 
  13   3   2     2128.54     2139.32     89.16 o 
  14   3   2     1639.72     1675.73     80.89 o 
  15   3   2      615.95      597.05     49.70 o 
  16   3   2      503.51      508.20     45.95 o 
  17   3   2     1345.99     1251.10    188.73 o 
  18   3   2      431.27      439.83     64.80 o 
  19   3   2      558.74      487.36     70.26 o 
  20   3   2      158.13      147.04     45.88 o 
 -20   4   2      371.67      285.43     68.39 o 
 -19   4   2       49.44       21.24     17.13 o 
 -18   4   2     2977.89     2849.02    119.94 o 
 -17   4   2      124.96      118.46     24.99 o 
 -16   4   2     3346.47     3621.23    129.92 o 
 -15   4   2     1243.63     1255.54     75.06 o 
 -14   4   2       69.39       49.58     12.55 o 
 -13   4   2        7.56       18.31      8.95 o 
 -12   4   2     3581.16     3680.76    168.08 o 
 -11   4   2     3126.57     3114.51     86.35 o 
 -10   4   2     9668.92     9706.07    173.13 o 
  -9   4   2      495.26      515.44     35.28 o 
  -8   4   2     1418.21     1409.41     55.66 o 
  -7   4   2     4423.92     4107.42     90.61 o 
  -6   4   2      649.90      623.02     53.99 o 
  -5   4   2     3211.59     3033.27    115.26 o 
  -4   4   2     8020.27     8094.23    182.60 o 
  -3   4   2       49.30       52.79     35.53 o 
  -2   4   2     5489.59     4867.19   1018.69 o 
  -1   4   2        6.95       15.18      6.57 o 
   0   4   2     2571.27     2529.90     70.07 o 
   1   4   2    11135.08    10691.16    141.99 o 
   2   4   2       91.60       25.39     23.70 o 
   3   4   2     9556.74     9578.68    392.17 o 
   4   4   2     7336.44     7105.88    159.42 o 
   5   4   2     4415.75     4409.30    107.22 o 
   6   4   2     5892.14     5894.83    149.78 o 
   7   4   2     1570.42     1433.46     74.96 o 
   8   4   2      727.09      715.70     39.81 o 
   9   4   2      969.34      921.24     41.33 o 
  10   4   2     5331.92     5273.29    107.30 o 
  11   4   2       74.18       89.87     14.39 o 
  12   4   2     6108.10     6248.37     96.58 o 
  13   4   2       18.70       14.72      6.69 o 
  14   4   2     2070.83     2061.08     57.83 o 
  15   4   2     2009.39     2095.63     98.91 o 
  16   4   2      351.09      393.72     56.49 o 
  17   4   2     1141.74     1254.38    107.23 o 
  18   4   2     1384.61     1298.21    182.47 o 
  19   4   2      378.34      349.64     61.07 o 
  20   4   2     1222.54      994.88    141.34 o 
 -18   5   2      679.21      852.83     87.67 o 
 -17   5   2      280.71      266.47     52.47 o 
 -16   5   2      650.52      609.93     54.74 o 
 -15   5   2        8.20       14.38     11.70 o 
 -14   5   2     3672.31     3826.17    131.17 o 
 -13   5   2       57.44       61.60     22.21 o 
 -12   5   2     3975.71     4141.74    108.05 o 
 -11   5   2        3.62        2.39      9.32 o 
 -10   5   2      391.82      404.31     44.35 o 
  -9   5   2      656.39      594.14     51.32 o 
  -8   5   2     6120.19     6176.61    136.91 o 
  -7   5   2        0.89       -1.05      8.75 o 
  -6   5   2     2620.81     2466.90     95.88 o 
  -5   5   2      727.50      711.49     38.14 o 
  -4   5   2     1818.98     1857.70    146.08 o 
  -3   5   2      263.54      348.74     42.61 o 
  -2   5   2      713.60      681.80     60.52 o 
  -1   5   2       44.73       42.60     12.75 o 
   0   5   2     7043.79     7084.81    159.25 o 
   1   5   2     2851.47     2870.45    184.30 o 
   3   5   2        1.32        6.00      8.53 o 
   4   5   2      940.38      938.40     89.88 o 
   5   5   2     2879.94     2949.45    165.29 o 
   6   5   2     1904.95     1892.71    100.71 o 
   7   5   2        9.77       51.54     20.12 o 
   8   5   2    13733.85    14279.17    334.68 o 
   9   5   2     2316.70     2331.12     89.98 o 
  10   5   2    10725.93    11067.53    171.08 o 
  11   5   2      470.75      548.48     48.79 o 
  12   5   2     3206.02     3393.32    122.79 o 
  13   5   2       61.96       62.43     13.30 o 
  14   5   2     2317.39     2479.02     81.91 o 
  15   5   2        0.49       -3.33     19.23 o 
  16   5   2     3499.73     3415.65    135.26 o 
  17   5   2      258.27      256.09     51.21 o 
  18   5   2       99.97       52.32     75.06 o 
  19   5   2      173.80      141.02     52.55 o 
 -18   6   2      818.84      688.16    115.77 o 
 -17   6   2       22.15      272.30    260.52 o 
 -16   6   2      698.46      695.35     82.99 o 
 -15   6   2     2546.01     2585.00    252.83 o 
 -14   6   2       28.54        8.68     11.99 o 
 -13   6   2     1304.93     1378.86     79.59 o 
 -12   6   2       16.56       28.08     14.41 o 
 -11   6   2      622.07      627.83     51.02 o 
 -10   6   2     5367.53     5708.12    176.74 o 
  -9   6   2      860.66      953.74     58.97 o 
  -8   6   2     1383.00     1404.13     99.74 o 
  -7   6   2     1940.15     1928.47    113.77 o 
  -6   6   2     1723.16     1600.16    105.23 o 
  -5   6   2     3564.89     3421.67     91.58 o 
  -4   6   2      593.65      613.03     45.64 o 
  -3   6   2     1110.34     1074.79     58.05 o 
  -2   6   2       56.92       36.62      8.57 o 
  -1   6   2     2786.00     2194.60    429.89 o 
   0   6   2      740.47      131.78    409.46 o 
   1   6   2     9862.53     9780.92    219.28 o 
   2   6   2      829.42      811.18     63.18 o 
   3   6   2     2368.33     2381.69    109.45 o 
   4   6   2     3793.25     3656.47    113.77 o 
   5   6   2     1270.26     1186.73     66.50 o 
   6   6   2     1917.95     1998.48     88.26 o 
   7   6   2     2762.69     2702.96    104.46 o 
   8   6   2       31.89       29.45     12.76 o 
   9   6   2     7718.90     7648.17    230.06 o 
  10   6   2       76.48       99.60     30.99 o 
  11   6   2        7.45      -14.34     16.99 o 
  12   6   2     1566.03     1791.70     93.71 o 
  13   6   2     1496.82     1365.33     83.90 o 
  14   6   2      378.13      391.99     47.76 o 
  15   6   2     1162.44     1263.51     84.48 o 
  16   6   2      291.70      259.52     39.77 o 
  17   6   2     1281.79     1253.43    110.92 o 
 -16   7   2       60.39       29.42     32.37 o 
 -15   7   2      420.38      425.73     68.63 o 
 -14   7   2       61.92      123.88     40.15 o 
 -13   7   2      346.16      398.79     63.25 o 
 -12   7   2      145.13      203.49     45.48 o 
 -11   7   2     2647.39     2621.81    107.64 o 
 -10   7   2        8.55      -14.75     14.13 o 
  -9   7   2     2782.63     2807.75    106.43 o 
  -8   7   2        5.61       -0.24      5.67 o 
  -7   7   2      188.86       26.55     44.81 o 
  -6   7   2       60.42       16.67     31.39 o 
  -5   7   2      458.82       39.32    208.34 o 
  -4   7   2      329.90      102.39    147.11 o 
  -3   7   2     5372.22     4210.88    962.78 o 
  -2   7   2        1.50       -1.68     17.20 o 
  -1   7   2     4377.32     4159.33    125.19 o 
   0   7   2      888.93      880.11     75.37 o 
   1   7   2      469.67      441.29     52.86 o 
   2   7   2     1094.92     1037.53     95.07 o 
   3   7   2     7345.51     7023.91    204.50 o 
   4   7   2      201.04      167.43     22.69 o 
   5   7   2     7124.55     6837.16    263.04 o 
   6   7   2      353.76      344.36     40.26 o 
   7   7   2      101.41       74.47     19.68 o 
   8   7   2       24.19        3.66     19.12 o 
   9   7   2      105.86      100.73     20.53 o 
  10   7   2      315.61      306.38     39.22 o 
  11   7   2      499.11      480.27     42.52 o 
  12   7   2       63.72       79.86     22.97 o 
  13   7   2     1646.34     1708.56     98.48 o 
  14   7   2       76.51       72.14     26.41 o 
  15   7   2      395.64      448.93     67.61 o 
  16   7   2      300.64      217.45     67.43 o 
 -14   8   2       29.21        4.61     23.31 o 
 -13   8   2      914.81      840.36     95.44 o 
 -12   8   2     1077.51     1113.65    108.62 o 
 -11   8   2      190.74      177.61     43.99 o 
 -10   8   2      580.50      590.09     77.20 o 
  -9   8   2      320.30      322.92     56.07 o 
  -8   8   2      501.28      575.22    109.50 o 
  -7   8   2     1274.37     1264.90    157.40 o 
  -6   8   2       15.68       17.92     29.67 o 
  -5   8   2     1843.12     1960.20    191.81 o 
  -4   8   2      443.16      338.50     80.50 o 
  -3   8   2       99.93      109.27     44.86 o 
  -2   8   2     1465.83     1265.46    148.98 o 
  -1   8   2      852.38      806.23     72.81 o 
   0   8   2       80.74       53.61     39.21 o 
   1   8   2     6218.42     5995.71    556.82 o 
   2   8   2      366.54      389.98     81.27 o 
   3   8   2      815.55      743.83    111.04 o 
   4   8   2      639.05      687.73    149.86 o 
   5   8   2      797.74      822.58     65.62 o 
   6   8   2      667.69      623.39     82.36 o 
   7   8   2     2227.99     2235.76    110.87 o 
   8   8   2       43.31       27.38     15.64 o 
   9   8   2      194.58      210.71     41.72 o 
  10   8   2       19.45       22.69     18.17 o 
  11   8   2        0.94       -4.71      9.99 o 
  12   8   2      716.58      796.60     91.16 o 
  13   8   2      114.53       46.42     27.30 o 
  14   8   2       26.44      -24.81     23.40 o 
 -11   9   2      132.92      108.61     34.42 o 
 -10   9   2       10.36       33.66     49.94 o 
  -9   9   2       75.87       82.67     58.16 o 
  -8   9   2     3163.95     3304.54    274.30 o 
  -7   9   2       34.70       98.27     51.09 o 
  -6   9   2     1671.75     1793.53    198.46 o 
  -5   9   2       85.96       57.12     33.51 o 
  -4   9   2       69.28       32.25     23.04 o 
  -3   9   2      143.61      226.18     69.49 o 
  -2   9   2       65.40       47.29     30.92 o 
  -1   9   2      181.54      205.60     63.26 o 
   0   9   2     1747.70     1621.60    126.39 o 
   1   9   2       38.66       -6.02     19.85 o 
   2   9   2     2537.31     2642.93    161.20 o 
   3   9   2       37.02       41.36     22.16 o 
   4   9   2      227.08      222.15     67.86 o 
   5   9   2      170.44       92.01     37.69 o 
   6   9   2     1125.71     1074.27    103.39 o 
   7   9   2      209.96      226.36     48.13 o 
   8   9   2     3415.96     3271.66    186.04 o 
   9   9   2       68.31       45.87     26.13 o 
  10   9   2       15.62      -10.26     18.80 o 
  11   9   2      550.37      404.76    106.22 o 
  -7  10   2       83.35       45.33     35.78 o 
  -6  10   2       50.82       31.32     33.49 o 
  -5  10   2      291.50      253.31     74.77 o 
  -4  10   2      983.55     1190.50    129.21 o 
  -3  10   2       16.07      -29.24     23.27 o 
  -2  10   2      414.45      380.00     66.08 o 
  -1  10   2      188.19      198.69     92.00 o 
   0  10   2      524.64      510.85     78.16 o 
   1  10   2     1126.25      909.97    101.91 o 
   2  10   2       53.82       17.66     19.64 o 
   3  10   2       48.91        1.61     25.43 o 
   4  10   2      819.23      858.94     99.20 o 
   5  10   2      162.21       99.41     53.29 o 
   6  10   2     1443.49     1536.62    182.16 o 
   7  10   2      155.77      116.74     51.24 o 
 -21   0   3     3901.54     3843.75    271.32 o 
 -19   0   3       81.19       83.45     40.04 o 
 -17   0   3    10331.02     9846.93    409.64 o 
 -15   0   3    12214.99    12547.03    170.70 o 
 -13   0   3      287.29      308.54     24.45 o 
 -11   0   3      953.00      955.91     70.31 o 
  -9   0   3     5457.97     5496.49     90.37 o 
  -7   0   3    57330.48    59710.77    271.76 o 
  -5   0   3     2036.82     2028.68     44.69 o 
  -3   0   3      824.91      835.16     27.53 o 
  -1   0   3    10267.01     9881.80    165.77 o 
   1   0   3    26265.00    24295.46    234.27 o 
   3   0   3    10387.78    10197.22     86.97 o 
   5   0   3    23580.86    22455.06    194.38 o 
   7   0   3    36177.08    34750.84    511.70 o 
   9   0   3     8616.60     8747.45    284.93 o 
  11   0   3     7565.59     7206.64    204.19 o 
  13   0   3     6090.85     5942.00    281.21 o 
  15   0   3     6927.85     7085.29    331.74 o 
  17   0   3      455.48      431.05     87.84 o 
  19   0   3     2294.11     2265.35    214.33 o 
  21   0   3     4454.64     4661.86    324.03 o 
 -22   1   3     1188.32     1218.74    143.58 o 
 -21   1   3     1538.89     1719.65    128.20 o 
 -20   1   3      288.62      343.75     74.60 o 
 -19   1   3     1398.68     1405.09    109.07 o 
 -18   1   3       57.77        9.37     18.82 o 
 -17   1   3     1649.12     1678.21     77.34 o 
 -16   1   3     2172.51     1912.93     62.56 o 
 -15   1   3      366.97      359.11     23.90 o 
 -14   1   3     3285.04     3447.85     69.05 o 
 -13   1   3     6948.32     6936.19    128.21 o 
 -12   1   3      555.52      467.80     23.24 o 
 -11   1   3    11262.75    11296.19    100.11 o 
 -10   1   3     4511.27     4842.85     63.43 o 
  -9   1   3      438.66      442.69     18.61 o 
  -8   1   3    16642.44    17427.04    110.78 o 
  -7   1   3     6821.55     7143.78     67.65 o 
  -6   1   3     3409.42     3189.02     42.65 o 
  -5   1   3      630.65      628.61     18.68 o 
  -4   1   3       53.94       65.56      5.74 o 
  -3   1   3    16823.19    16646.87     77.56 o 
  -2   1   3     6252.18     6116.96    104.80 o 
  -1   1   3     2498.21     2198.37     61.36 o 
   0   1   3    27790.68    28757.27    405.86 o 
   1   1   3    10759.82    10787.90     93.23 o 
   2   1   3     5954.72     6222.97     76.05 o 
   3   1   3     5188.45     4397.30     62.48 o 
   4   1   3     7037.55     7093.99     74.27 o 
   5   1   3     2438.78     2299.30     45.31 o 
   6   1   3     6990.27     7560.18    159.59 o 
   7   1   3      157.11      193.99     27.70 o 
   8   1   3     3854.32     3960.46     83.15 o 
   9   1   3     4974.60     4971.01     96.11 o 
  10   1   3     1059.23     1029.05     44.64 o 
  11   1   3    16174.10    16336.54    187.98 o 
  12   1   3      555.69      537.32     32.77 o 
  13   1   3      344.05      356.11     38.61 o 
  14   1   3     7040.15     7253.18    229.45 o 
  15   1   3      550.99      526.24     64.50 o 
  16   1   3     2583.42     2666.62    148.92 o 
  17   1   3     3757.74     3795.93    338.16 o 
  18   1   3      137.98      201.63     45.85 o 
  19   1   3      694.76      694.87     85.50 o 
  20   1   3      215.05      275.06     57.62 o 
  21   1   3       84.31       29.10     22.85 o 
 -21   2   3      706.50      634.21     79.40 o 
 -20   2   3     1790.29     1844.06    129.38 o 
 -19   2   3      214.38      175.81     40.42 o 
 -18   2   3     4235.03     4456.11    136.41 o 
 -17   2   3      123.43      139.58     23.92 o 
 -16   2   3     1191.77     1202.17     89.81 o 
 -15   2   3     1600.89     1493.69     58.50 o 
 -14   2   3     2178.10     2263.42     64.96 o 
 -13   2   3      224.72      232.71     20.64 o 
 -12   2   3     4169.78     4213.64     72.44 o 
 -11   2   3       10.44        9.06      5.07 o 
 -10   2   3    10343.42    10328.56    105.67 o 
  -9   2   3      367.00      343.31     18.43 o 
  -8   2   3        6.83       10.21      4.73 o 
  -7   2   3      557.53      693.11     28.18 o 
  -6   2   3    18423.07    18182.71    135.36 o 
  -5   2   3      671.68      689.50     24.69 o 
  -4   2   3    15961.70    15090.21    116.94 o 
  -3   2   3     8666.27     9262.52    153.72 o 
  -2   2   3     6947.45     7151.20    188.28 o 
  -1   2   3     3662.64     3899.87     47.01 o 
   0   2   3     3113.02     3084.16     52.04 o 
   1   2   3     2061.04     1913.14     41.32 o 
   2   2   3     4530.50     4307.65     68.42 o 
   3   2   3     1085.78     1022.27     38.78 o 
   4   2   3     7913.07     7704.44    141.85 o 
   5   2   3        9.93        5.89      4.37 o 
   6   2   3     1233.60     1463.18     54.98 o 
   7   2   3     4982.52     5103.87     88.23 o 
   8   2   3     3099.60     3089.24     64.74 o 
   9   2   3       67.10       78.04     14.12 o 
  10   2   3    12168.78    12049.60    178.60 o 
  11   2   3       51.22       42.42     11.35 o 
  12   2   3     2106.47     2073.36     78.73 o 
  13   2   3        1.14       14.93     11.87 o 
  14   2   3     1016.27     1119.04    100.04 o 
  15   2   3      490.65      495.99     38.81 o 
  16   2   3     2604.77     2738.00     88.44 o 
  17   2   3      961.42      983.17     93.79 o 
  18   2   3     8187.99     8226.62    280.88 o 
  19   2   3     1181.10     1162.24    108.93 o 
  20   2   3      195.82       84.59     86.56 o 
  21   2   3      188.35      211.40     68.67 o 
 -21   3   3      244.84      261.20     51.62 o 
 -20   3   3      193.79      247.03     48.63 o 
 -19   3   3      418.08      510.33     65.33 o 
 -18   3   3       24.10        3.63     10.61 o 
 -17   3   3       68.62      108.33     24.22 o 
 -16   3   3     2011.18     2093.76     94.78 o 
 -15   3   3       64.44       39.50     13.18 o 
 -14   3   3    10401.37    10356.81    245.59 o 
 -13   3   3       11.50       16.12     10.09 o 
 -12   3   3     2054.27     2091.92     68.61 o 
 -11   3   3     1043.46     1079.71     48.27 o 
 -10   3   3     3375.50     3417.17     76.54 o 
  -9   3   3      125.96      151.38     17.32 o 
  -8   3   3    11601.57    11112.48    124.67 o 
  -7   3   3     1301.41     1372.22     53.00 o 
  -6   3   3     7616.16     7484.89    140.07 o 
  -5   3   3      871.99      843.02     31.82 o 
  -4   3   3       92.29      103.16     19.60 o 
  -3   3   3     2323.14     2263.90     49.82 o 
  -2   3   3    17200.83    16398.27    264.93 o 
  -1   3   3       32.96       35.98      9.83 o 
   0   3   3    31277.51    29619.61    313.08 o 
   1   3   3     4034.08     4287.21     79.97 o 
   2   3   3     1790.24     1831.00     55.81 o 
   3   3   3     2888.68     2870.04     73.40 o 
   4   3   3    10320.52    10274.99    144.83 o 
   5   3   3     2928.99     2780.95     91.07 o 
   6   3   3     1675.70     1441.64     57.03 o 
   7   3   3      730.42      783.10     48.32 o 
   8   3   3     2150.85     1877.02     64.40 o 
   9   3   3     3732.33     3614.17     72.98 o 
  10   3   3     6207.67     6104.47     96.59 o 
  11   3   3     4938.31     5228.31     66.43 o 
  12   3   3     5108.16     5113.30    134.21 o 
  13   3   3       56.09       56.62     15.55 o 
  14   3   3     5496.75     5866.79    151.21 o 
  15   3   3        7.64        9.80     10.29 o 
  16   3   3     1625.38     1729.31     84.80 o 
  17   3   3     1078.47     1121.32    102.15 o 
  18   3   3      472.53      652.56     80.61 o 
  19   3   3       11.43      -36.00     24.70 o 
  20   3   3     3025.40     2784.26    239.62 o 
 -20   4   3      500.33      615.09    118.60 o 
 -19   4   3       49.05       42.34     21.62 o 
 -18   4   3      846.66      791.36     62.97 o 
 -17   4   3     2036.80     2084.32    100.13 o 
 -16   4   3       43.55       45.90     16.44 o 
 -15   4   3     5991.28     6381.91    166.78 o 
 -14   4   3      410.92      398.06     33.27 o 
 -13   4   3      312.63      296.33     28.38 o 
 -12   4   3       55.00       34.82     10.53 o 
 -11   4   3       82.78       84.22     14.80 o 
 -10   4   3     3197.31     3038.97     82.35 o 
  -9   4   3     4538.09     4773.70     92.05 o 
  -8   4   3     2688.86     2681.72     73.98 o 
  -7   4   3     7808.71     8065.68    133.29 o 
  -6   4   3     6745.76     6768.50    115.69 o 
  -5   4   3     3198.94     3145.28    119.48 o 
  -4   4   3     9489.89     8838.22    135.13 o 
  -3   4   3     2152.92     2226.06     68.73 o 
  -2   4   3     2126.50     1109.25   1207.95 o 
  -1   4   3    15350.33    10471.14   7656.84 o 
   0   4   3     7701.48     8012.67    133.48 o 
   1   4   3    40759.83    41573.33    733.48 o 
   2   4   3     5201.91     5215.74    141.17 o 
   3   4   3      417.54      355.37     34.93 o 
   4   4   3      448.60      302.65     43.99 o 
   5   4   3    13788.24    14117.55    263.35 o 
   6   4   3     2403.41     2211.31     95.98 o 
   7   4   3    17514.56    17302.08    261.32 o 
   8   4   3     2489.64     2482.68     86.72 o 
   9   4   3     3330.56     3258.38     77.91 o 
  10   4   3      148.44      158.25     19.22 o 
  11   4   3      276.06      315.27     26.81 o 
  12   4   3        4.32        6.22      5.68 o 
  13   4   3     5514.12     5460.34    102.80 o 
  14   4   3      355.44      325.38     37.93 o 
  15   4   3     1606.74     1666.40     99.38 o 
  16   4   3       83.97       57.48     18.12 o 
  17   4   3       62.33       32.96     18.45 o 
  18   4   3     1693.99     1620.78    179.20 o 
  19   4   3     1046.40      965.58    100.06 o 
 -18   5   3       57.02       81.43     32.94 o 
 -17   5   3     1677.93     1643.55     91.74 o 
 -16   5   3      519.42      475.80     48.12 o 
 -15   5   3      392.64      390.35     43.07 o 
 -14   5   3      664.88      771.50     58.86 o 
 -13   5   3     4659.40     4709.09    121.09 o 
 -12   5   3      209.08      202.19     23.35 o 
 -11   5   3     4400.29     4613.10    144.60 o 
 -10   5   3        0.51       11.35      6.91 o 
  -9   5   3     2515.07     2592.19     87.91 o 
  -8   5   3      224.88      212.70     24.55 o 
  -7   5   3     1838.73     1927.28     64.17 o 
  -6   5   3     1909.43     2050.21     72.43 o 
  -5   5   3     7720.55     8008.02    212.37 o 
  -4   5   3      368.51      358.33     53.23 o 
  -3   5   3     5762.38     5770.72    158.01 o 
  -2   5   3     1539.13     1650.65     88.39 o 
  -1   5   3     3843.19     3833.45    141.73 o 
   0   5   3      196.26      201.02     34.72 o 
   1   5   3    19337.32    20607.02    219.98 o 
   2   5   3     1300.49     1145.74    138.07 o 
   3   5   3    10942.74     7274.64   3597.12 o 
   4   5   3     1502.71     1575.69    115.85 o 
   5   5   3     3295.70     2871.42    164.69 o 
   6   5   3     1544.48     1555.29     91.75 o 
   7   5   3       83.67      100.63     23.65 o 
   8   5   3        2.83        8.84     12.60 o 
   9   5   3     3620.25     3486.65    110.63 o 
  10   5   3       72.02       39.56     20.10 o 
  11   5   3     1430.55     1330.25     93.43 o 
  12   5   3       52.24       46.38     13.88 o 
  13   5   3      135.56      167.81     22.12 o 
  14   5   3       95.76       86.67     21.07 o 
  15   5   3      958.16      973.40     71.37 o 
  16   5   3      159.01      141.72     40.35 o 
  17   5   3     1600.24     1754.60    130.99 o 
  18   5   3       56.76       55.36     26.49 o 
 -18   6   3      401.96      445.92     91.25 o 
 -17   6   3      826.60      835.82     91.50 o 
 -16   6   3     1105.40     1044.58    101.46 o 
 -15   6   3     1242.66     1241.92    109.17 o 
 -14   6   3        8.96        2.81     11.57 o 
 -13   6   3       55.28       38.36     22.50 o 
 -12   6   3     2507.16     2628.07    103.49 o 
 -11   6   3       70.76       63.31     15.78 o 
 -10   6   3     1798.78     1849.98    100.32 o 
  -9   6   3      502.92      567.08     43.61 o 
  -8   6   3      105.52      127.55     20.74 o 
  -7   6   3     3704.93     3647.14    114.69 o 
  -6   6   3     1824.29     1968.63     74.89 o 
  -5   6   3        4.93       -3.65     14.03 o 
  -4   6   3     2398.45     2417.55     85.14 o 
  -3   6   3      425.05      409.21     34.76 o 
  -2   6   3      423.34      347.15     32.50 o 
  -1   6   3     1182.65     1285.92     63.47 o 
   0   6   3     2062.17     2099.15    109.50 o 
   1   6   3      755.63      434.38    293.55 o 
   2   6   3     9783.49     9837.41    175.60 o 
   3   6   3     2287.87     2186.74    105.10 o 
   4   6   3      163.77      155.11     29.22 o 
   5   6   3     2655.78     2781.46    101.72 o 
   6   6   3      755.11      850.53     72.27 o 
   7   6   3     4166.78     4408.00    159.88 o 
   8   6   3     1848.76     1886.93     98.30 o 
   9   6   3      442.46      388.72     53.05 o 
  10   6   3      562.64      579.47     64.73 o 
  11   6   3     1669.52     1796.66     93.42 o 
  12   6   3      546.22      542.55     58.72 o 
  13   6   3      762.64      765.50     63.92 o 
  14   6   3      238.45      277.57     40.11 o 
  15   6   3     1770.42     1670.63    116.00 o 
  16   6   3      921.18      907.23     73.91 o 
  17   6   3      245.90      262.56     73.28 o 
 -16   7   3     1626.41     1513.88    179.60 o 
 -15   7   3       46.87       79.02     32.16 o 
 -14   7   3     1873.42     1818.95    136.92 o 
 -13   7   3        0.23       17.63     22.51 o 
 -12   7   3      174.83      137.13     75.14 o 
 -11   7   3       13.83       70.00     35.75 o 
 -10   7   3      185.21      161.17     27.32 o 
  -9   7   3      107.96      114.23     32.77 o 
  -8   7   3    10716.55    10669.12    287.29 o 
  -7   7   3      245.86      253.20     36.05 o 
  -6   7   3     2909.63     2701.06    108.80 o 
  -5   7   3      404.85      410.64     43.17 o 
  -4   7   3      888.34      837.53     66.97 o 
  -3   7   3       28.47        5.77     27.35 o 
  -2   7   3     2265.13      396.89   1044.04 o 
  -1   7   3      207.88      207.30     33.21 o 
   0   7   3     2976.47     2906.45    105.78 o 
   1   7   3       53.15       28.58     13.63 o 
   2   7   3     1478.87     1456.03    244.72 o 
   3   7   3      809.04      824.62     49.30 o 
   4   7   3       43.32       45.02     12.19 o 
   5   7   3      536.46      506.03     45.41 o 
   6   7   3     3986.87     4071.20    163.49 o 
   7   7   3      409.83      488.86     48.53 o 
   8   7   3     5567.55     5633.97    258.40 o 
   9   7   3      289.01      203.12     32.60 o 
  10   7   3      114.67      119.54     25.60 o 
  11   7   3     1609.80     1729.12     80.81 o 
  12   7   3     4202.91     4206.21    126.47 o 
  13   7   3      177.33      173.11     31.73 o 
  14   7   3     2647.57     2772.30    128.93 o 
  15   7   3        0.13       26.50     16.64 o 
  16   7   3      879.67      986.83    137.25 o 
 -14   8   3      248.96      288.92     84.60 o 
 -13   8   3      600.83      613.89     83.08 o 
 -12   8   3     1496.23     1506.61    126.86 o 
 -11   8   3      444.21      447.38     87.20 o 
 -10   8   3     2659.98     2912.23    194.27 o 
  -9   8   3      800.53      877.28    136.52 o 
  -8   8   3      175.05      106.33     49.94 o 
  -7   8   3      911.60      952.09    138.10 o 
  -6   8   3     2409.40     2935.60    238.37 o 
  -5   8   3      272.11      247.38     68.76 o 
  -4   8   3     2902.20     3195.37    241.82 o 
  -3   8   3        9.87       60.52     42.11 o 
  -2   8   3      572.66      494.45     95.44 o 
  -1   8   3     2432.00     2469.70    209.01 o 
   0   8   3      601.06      656.38    113.57 o 
   1   8   3     2119.37     1872.26    179.87 o 
   2   8   3      196.20      167.65     36.07 o 
   3   8   3      479.32      434.58     87.63 o 
   4   8   3     2967.87     3282.06    233.27 o 
   5   8   3      573.81      596.84     67.44 o 
   6   8   3       56.14       60.56     20.59 o 
   7   8   3     2692.19     2508.18    117.50 o 
   8   8   3       24.03       45.98     27.85 o 
   9   8   3     2039.97     1853.16    143.48 o 
  10   8   3     3676.95     3733.07    147.14 o 
  11   8   3      468.80      436.96     43.71 o 
  12   8   3      677.67      753.15     68.15 o 
  13   8   3     2303.91     2147.33    169.31 o 
 -11   9   3      670.15     1057.13    162.81 o 
 -10   9   3      582.03      531.49    115.77 o 
  -9   9   3      400.29      346.71     93.22 o 
  -8   9   3       53.16       66.49     43.74 o 
  -7   9   3       57.28       -6.40     25.01 o 
  -6   9   3       52.53       90.19     46.07 o 
  -5   9   3     1526.39     1532.94    182.38 o 
  -4   9   3       24.17       14.85     26.68 o 
  -3   9   3     1262.46     1287.69    165.87 o 
  -2   9   3       84.84      196.15     66.05 o 
  -1   9   3        4.35       23.12     32.78 o 
   0   9   3      432.24      472.68    100.28 o 
   1   9   3       95.34       68.40     39.34 o 
   2   9   3       18.63       65.15     48.00 o 
   3   9   3     2724.50     2910.92    170.38 o 
   4   9   3       66.63       63.04     54.24 o 
   5   9   3     1476.07     1506.73    122.90 o 
   6   9   3       80.06       94.96     31.88 o 
   7   9   3       88.79       98.06     25.80 o 
   8   9   3       75.55      100.93     27.64 o 
   9   9   3     2074.04     1946.04    112.63 o 
  10   9   3      375.71      349.07     51.19 o 
  11   9   3     2139.15     2037.57    147.42 o 
  -4  10   3      119.14        8.36     31.71 o 
  -3  10   3        1.10      -25.88     41.01 o 
  -2  10   3      273.64      262.32     56.74 o 
  -1  10   3     1005.80     1093.09    111.31 o 
   0  10   3      405.75      304.84     58.42 o 
   1  10   3      551.28      588.46    116.93 o 
   2  10   3       41.66       31.14     37.83 o 
   3  10   3        8.57      -45.52     30.35 o 
   4  10   3      150.34      114.11     46.55 o 
   5  10   3      524.93      589.54    114.39 o 
   6  10   3        0.07      -36.55     37.78 o 
 -22   0   4       89.18        3.66     24.34 o 
 -20   0   4     4366.90     4226.61    272.53 o 
 -18   0   4     3514.42     3647.93    129.02 o 
 -16   0   4      279.72      281.23     33.16 o 
 -14   0   4     9423.95     9107.73    142.34 o 
 -12   0   4     6408.32     6890.59    116.96 o 
 -10   0   4      677.39      640.44     33.69 o 
  -8   0   4     3326.69     3755.68     74.89 o 
  -6   0   4    28653.68    28569.35    186.10 o 
  -4   0   4    21715.45    20237.58    167.93 o 
  -2   0   4      120.64      107.60     22.82 o 
   0   0   4    61182.09    58434.80    444.28 o 
   2   0   4    41894.65    38175.10    234.46 o 
   4   0   4    10150.48    10421.83    140.28 o 
   6   0   4     3053.71     3011.18     67.22 o 
   8   0   4    35247.14    35836.46    564.53 o 
  10   0   4    19400.79    18743.38    450.52 o 
  12   0   4      434.84      445.25     75.68 o 
  14   0   4     1301.92     1415.14    146.65 o 
  16   0   4     2520.96     2580.49    209.78 o 
  18   0   4     3957.34     4097.88    283.11 o 
  20   0   4       71.86       -1.25     18.53 o 
 -22   1   4     1750.76     1648.20    128.29 o 
 -21   1   4     1670.17     1582.81    121.97 o 
 -20   1   4      398.18      442.52     63.06 o 
 -19   1   4     1308.04     1367.29    106.83 o 
 -18   1   4     2768.53     2713.52    141.52 o 
 -17   1   4      285.26      312.88     34.89 o 
 -16   1   4     2689.22     2440.52     73.55 o 
 -15   1   4      236.52      269.68     20.78 o 
 -14   1   4      878.74      886.06     36.90 o 
 -13   1   4     3565.91     3578.10     68.41 o 
 -12   1   4      244.16      239.73     15.57 o 
 -11   1   4     7247.64     7498.83     85.01 o 
 -10   1   4    12087.80    12566.90    106.15 o 
  -9   1   4        8.28        4.92      3.69 o 
  -8   1   4     7217.16     7252.12     74.18 o 
  -7   1   4     7730.43     7800.85     73.18 o 
  -6   1   4      193.60      296.52     13.54 o 
  -5   1   4     8714.35     8942.65     70.28 o 
  -4   1   4      679.47      673.01     18.19 o 
  -3   1   4     5362.90     5616.42     63.50 o 
  -2   1   4     2631.80     2167.96     75.63 o 
  -1   1   4     2506.23     2439.33     77.36 o 
   0   1   4    56546.70    54752.23    455.11 o 
   1   1   4    15960.54    15869.28    188.03 o 
   2   1   4     1798.60     1692.01     39.31 o 
   3   1   4      733.91      628.39     24.13 o 
   4   1   4    14416.25    13516.80    118.65 o 
   5   1   4      168.98      253.91     25.40 o 
   6   1   4    10636.36    10957.96     89.36 o 
   7   1   4     5012.15     5120.48    164.60 o 
   8   1   4      351.85      386.14     42.71 o 
   9   1   4     5935.77     6197.16    108.57 o 
  10   1   4        2.37       -1.58      6.39 o 
  11   1   4     4779.01     4853.09     71.96 o 
  12   1   4     4129.81     4068.66     71.92 o 
  13   1   4     1793.87     1725.99     69.88 o 
  14   1   4     3327.13     3431.00    160.44 o 
  15   1   4     1394.70     1456.34    109.05 o 
  16   1   4       69.52       79.19     37.21 o 
  17   1   4     1763.60     1756.46    127.49 o 
  18   1   4     1300.78     1296.77    113.00 o 
  19   1   4       10.65       -6.76     18.15 o 
  20   1   4     1041.16      934.50    100.38 o 
  21   1   4     1265.53     1075.46    158.01 o 
 -21   2   4     1310.81     1387.86    113.82 o 
 -20   2   4       17.99        9.32     13.73 o 
 -19   2   4       54.14       60.45     21.44 o 
 -18   2   4      292.43      295.94     36.52 o 
 -17   2   4     6469.87     6765.94    167.43 o 
 -16   2   4      347.83      292.32     27.57 o 
 -15   2   4    10684.72    10241.60    218.09 o 
 -14   2   4     1258.64     1250.83     45.01 o 
 -13   2   4       53.12       55.03      9.81 o 
 -12   2   4        0.72        5.68      5.63 o 
 -11   2   4     7703.97     7868.26     97.47 o 
 -10   2   4       34.43       38.57      7.43 o 
  -9   2   4     7650.89     7626.06     88.00 o 
  -8   2   4       19.66        9.75      4.18 o 
  -7   2   4     6073.76     6198.60     82.56 o 
  -6   2   4     2034.26     1984.53     38.15 o 
  -5   2   4     8084.64     8206.82     80.89 o 
  -4   2   4       12.71        4.00      5.79 o 
  -3   2   4     7331.09     7244.28    206.06 o 
  -2   2   4     4215.23     4426.31    156.82 o 
  -1   2   4     1255.80     1396.13     30.08 o 
   0   2   4      101.31      135.31     11.63 o 
   1   2   4     1181.55     1298.78     49.73 o 
   2   2   4       13.81        8.23      6.42 o 
   3   2   4      226.48      262.25     17.80 o 
   4   2   4      795.10      775.01     30.30 o 
   5   2   4     8756.17     8608.57    177.50 o 
   6   2   4      731.91      732.89     42.16 o 
   7   2   4    23765.55    24045.58    185.28 o 
   8   2   4      714.30      640.11     30.75 o 
   9   2   4       36.51       32.62     12.54 o 
  10   2   4     1591.90     1475.19     57.72 o 
  11   2   4     6627.03     6763.14    138.87 o 
  12   2   4     3367.66     3356.18     99.82 o 
  13   2   4     5149.04     5151.39    124.82 o 
  14   2   4      897.16      862.80     51.46 o 
  15   2   4     2050.50     2095.98     78.89 o 
  16   2   4        0.99       -8.86     16.28 o 
  17   2   4      212.44      245.75     52.88 o 
  18   2   4      293.91      306.30     57.26 o 
  19   2   4     4056.07     3764.71    278.37 o 
  20   2   4        0.00       11.16     14.37 o 
 -21   3   4     1935.63     1917.21    204.84 o 
 -20   3   4       70.24       31.65     16.44 o 
 -19   3   4     1918.85     1757.95    120.24 o 
 -18   3   4      465.22      526.22     50.08 o 
 -17   3   4       23.73       12.76     13.25 o 
 -16   3   4     2918.26     2827.82    109.86 o 
 -15   3   4     1141.98     1105.30     54.42 o 
 -14   3   4       26.08       10.17      9.09 o 
 -13   3   4     5752.04     5803.08    119.51 o 
 -12   3   4      166.58      153.02     19.20 o 
 -11   3   4     5695.14     5661.94    100.16 o 
 -10   3   4      278.54      286.09     20.34 o 
  -9   3   4     1736.29     1677.98     53.01 o 
  -8   3   4     5173.69     5310.63     85.97 o 
  -7   3   4    32901.79    33365.19    392.19 o 
  -6   3   4     5486.93     5868.90     77.11 o 
  -5   3   4     2189.20     2039.88     41.92 o 
  -4   3   4     3580.05     3639.29    188.25 o 
  -3   3   4     1031.94     1148.89     90.56 o 
  -2   3   4     9011.38     9405.50    107.09 o 
  -1   3   4       38.54       45.12      7.10 o 
   0   3   4     8727.97     9120.97    157.39 o 
   1   3   4    21370.96    21340.99    265.20 o 
   2   3   4     3292.88     3495.08     78.90 o 
   3   3   4    12478.82    11987.96    175.68 o 
   4   3   4     2939.87     2969.04     79.47 o 
   5   3   4      406.64      478.71     39.29 o 
   6   3   4     5501.40     5824.55    130.53 o 
   7   3   4     7814.72     8065.43    180.81 o 
   8   3   4       19.08       26.91     10.89 o 
   9   3   4    12326.38    12267.99    153.13 o 
  10   3   4      397.26      385.77     25.31 o 
  11   3   4     5015.23     4899.00     77.14 o 
  12   3   4      436.82      393.39     38.25 o 
  13   3   4     1512.75     1507.38     75.34 o 
  14   3   4      315.32      306.56     39.55 o 
  15   3   4     7358.87     7424.45    172.26 o 
  16   3   4      628.71      553.03     52.69 o 
  17   3   4     2928.05     2939.60    196.74 o 
  18   3   4       94.50       67.37     27.02 o 
  19   3   4        5.86        0.74     23.17 o 
  20   3   4      735.15      817.51    132.45 o 
 -20   4   4     1380.38     1518.23    182.78 o 
 -19   4   4      194.46      335.43     87.21 o 
 -18   4   4      708.41      701.06     59.23 o 
 -17   4   4     1665.91     1792.75     92.22 o 
 -16   4   4      155.14      142.97     35.87 o 
 -15   4   4     1041.61     1177.62     70.86 o 
 -14   4   4     3013.23     3149.41    145.02 o 
 -13   4   4      812.34      877.20     48.33 o 
 -12   4   4     2723.35     2805.11     84.69 o 
 -11   4   4     3059.54     2949.11     83.43 o 
 -10   4   4     1692.30     1649.65     59.54 o 
  -9   4   4     1600.90     1582.01     52.04 o 
  -8   4   4     1369.11     1561.28     48.79 o 
  -7   4   4      229.33      179.32     18.85 o 
  -6   4   4    31549.24    31172.68    276.19 o 
  -5   4   4     1183.95     1082.29     30.46 o 
  -4   4   4    12365.34    12278.27    150.82 o 
  -3   4   4     2486.81     2294.13     63.35 o 
  -2   4   4      516.44      556.74     34.52 o 
  -1   4   4     5545.06     5933.44    123.44 o 
   0   4   4    15065.61    15100.71    159.40 o 
   1   4   4      320.19      273.97     26.36 o 
   2   4   4    14044.04    13462.08    516.45 o 
   3   4   4     3809.13     4171.10    120.36 o 
   4   4   4     1795.89      122.69    209.30 o 
   5   4   4      908.77      866.59     48.84 o 
   6   4   4     4236.02     4351.15    132.82 o 
   7   4   4     3237.94     3033.41     95.43 o 
   8   4   4     8327.96     8204.63    159.89 o 
   9   4   4      557.96      575.86     55.97 o 
  10   4   4     5120.14     5214.91    108.65 o 
  11   4   4     4299.13     4504.52    120.13 o 
  12   4   4      285.58      277.16     24.26 o 
  13   4   4     1400.38     1236.17     41.88 o 
  14   4   4     1789.07     1797.29    101.20 o 
  15   4   4      102.15      100.13     22.50 o 
  16   4   4     2713.75     2888.67    117.88 o 
  17   4   4       61.40       62.20     32.94 o 
  18   4   4     1678.43     1773.55    135.66 o 
  19   4   4     1260.50     1352.67    168.11 o 
 -18   5   4      937.88     1003.43     97.05 o 
 -17   5   4        2.97       -6.32     24.61 o 
 -16   5   4      568.10      660.15     55.74 o 
 -15   5   4      201.80      218.38     31.57 o 
 -14   5   4     2245.39     2172.68     95.22 o 
 -13   5   4      126.37       68.31     15.41 o 
 -12   5   4      300.63      340.51     29.88 o 
 -11   5   4      256.49      261.88     28.60 o 
 -10   5   4     3013.14     3041.81    137.48 o 
  -9   5   4     1053.34     1087.75     63.65 o 
  -8   5   4     5041.44     4867.83    107.36 o 
  -7   5   4     2482.86     2715.46     92.91 o 
  -6   5   4     1190.69     1093.50     34.34 o 
  -5   5   4     1444.77     1375.32     51.63 o 
  -4   5   4     3005.65     2972.89     85.85 o 
  -3   5   4     1062.85     1133.11     61.81 o 
  -2   5   4    12230.57    12486.99    227.32 o 
  -1   5   4     2056.29     2118.31    103.26 o 
   0   5   4     4459.81     4060.68    105.25 o 
   1   5   4        2.31       -4.15      7.28 o 
   2   5   4      143.32      162.67     24.12 o 
   3   5   4      206.02       41.46     78.27 o 
   4   5   4     7054.15     6786.89    240.80 o 
   5   5   4      127.06      127.39     35.97 o 
   6   5   4     4806.14     4726.22    160.06 o 
   7   5   4      926.96     1009.18    134.56 o 
   8   5   4       14.11       32.02     14.57 o 
   9   5   4     3457.04     3679.64    188.11 o 
  10   5   4       47.04       24.60     10.98 o 
  11   5   4       60.66       25.29     16.30 o 
  12   5   4     6962.22     7030.88    140.13 o 
  13   5   4      770.12      813.14     47.00 o 
  14   5   4     3155.09     3352.35    130.58 o 
  15   5   4       72.73       75.12     22.75 o 
  16   5   4      263.27      320.59     61.35 o 
  17   5   4       63.95      122.08     36.18 o 
  18   5   4     1854.24     1726.11    185.32 o 
 -18   6   4      726.56      650.47    115.29 o 
 -17   6   4     1094.29     1083.36    106.47 o 
 -16   6   4      329.47      426.13     65.37 o 
 -15   6   4      188.86      150.65     47.44 o 
 -14   6   4     1856.63     2019.91    137.20 o 
 -13   6   4       35.73       13.34     12.27 o 
 -12   6   4      642.65      601.69     46.75 o 
 -11   6   4     2135.28     2403.19     89.72 o 
 -10   6   4      430.62      506.79     43.24 o 
  -9   6   4     3179.18     3281.29     74.63 o 
  -8   6   4      345.02      348.37     29.49 o 
  -7   6   4      415.33      415.02     25.29 o 
  -6   6   4     1248.86     1231.85     60.97 o 
  -5   6   4      113.78      102.28     27.25 o 
  -4   6   4     3688.71     3890.13    248.85 o 
  -3   6   4     1414.46     1444.33     63.09 o 
  -2   6   4      204.47      186.33     23.61 o 
  -1   6   4     4456.78     4704.55    120.91 o 
   0   6   4     5423.66     5692.26    135.78 o 
   1   6   4     1598.45     1630.20     72.56 o 
   2   6   4     5108.26     4962.16    109.37 o 
   3   6   4      221.24      230.42     34.98 o 
   4   6   4      213.85      178.85     32.67 o 
   5   6   4     3086.08     3243.33    109.99 o 
   6   6   4      118.00      114.96     21.82 o 
   7   6   4      875.93      801.73     75.52 o 
   8   6   4     2104.40     2087.29    112.25 o 
   9   6   4      898.20      877.49     78.20 o 
  10   6   4      445.75      472.71     59.63 o 
  11   6   4     1172.13     1212.48     77.54 o 
  12   6   4       83.47       48.41     17.79 o 
  13   6   4     5014.50     5040.40    165.32 o 
  14   6   4       47.76       -5.81     19.63 o 
  15   6   4     1086.43     1065.23     78.55 o 
  16   6   4      646.64      568.30     59.09 o 
  17   6   4      700.71      497.11     97.48 o 
 -16   7   4      280.97      225.44     75.17 o 
 -15   7   4     2279.35     2237.62    154.71 o 
 -14   7   4        1.19       16.96     23.82 o 
 -13   7   4     3870.53     4142.28    203.74 o 
 -12   7   4       55.08       38.26     27.89 o 
 -11   7   4     1069.03     1063.78    100.82 o 
 -10   7   4      965.74     1111.11    101.20 o 
  -9   7   4      460.41      476.97     38.57 o 
  -8   7   4      176.78      225.94     43.64 o 
  -7   7   4      288.87      361.63     36.17 o 
  -6   7   4      831.93      739.53     52.43 o 
  -5   7   4     5134.73     4899.39    138.40 o 
  -4   7   4      432.32      451.52     75.61 o 
  -3   7   4      435.82      376.77     51.50 o 
  -2   7   4      418.63      404.56     43.63 o 
  -1   7   4     1343.75      199.96    617.61 o 
   0   7   4      155.91      201.32     34.05 o 
   1   7   4    11791.40    12173.02    422.69 o 
   2   7   4     2826.52     2974.62    239.79 o 
   3   7   4     5166.21     5196.31    169.87 o 
   4   7   4        1.53      -15.58     11.97 o 
   5   7   4       29.65       27.42     20.35 o 
   6   7   4       17.65       22.50     15.56 o 
   7   7   4     1622.12     1857.84    114.14 o 
   8   7   4      291.66      317.11     53.80 o 
   9   7   4     3170.02     3583.83    133.92 o 
  10   7   4      187.11      192.27     32.06 o 
  11   7   4     1272.74     1228.42     68.48 o 
  12   7   4       92.93      102.21     20.50 o 
  13   7   4      234.75      247.26     40.11 o 
  14   7   4      150.29      137.28     30.79 o 
  15   7   4     2090.74     1817.74    106.95 o 
 -14   8   4      266.43      285.57     87.87 o 
 -13   8   4       41.40       88.05     48.43 o 
 -12   8   4     1752.39     1694.51    135.45 o 
 -11   8   4      580.69      801.41     92.63 o 
 -10   8   4      787.61      637.80    120.37 o 
  -9   8   4     1498.46     1797.97    195.66 o 
  -8   8   4     1021.02     1058.73    148.70 o 
  -7   8   4      833.18      849.80    134.06 o 
  -6   8   4      475.27      357.39     90.58 o 
  -5   8   4      781.05      733.37    119.11 o 
  -4   8   4      673.63      544.01    102.46 o 
  -3   8   4     1281.75     1109.31    146.36 o 
  -2   8   4      220.45      197.19     59.08 o 
  -1   8   4     1966.27     1927.99    185.08 o 
   0   8   4     1770.78     1765.48    176.22 o 
   1   8   4       14.65       67.95     24.32 o 
   2   8   4     8075.44     7416.33    582.27 o 
   3   8   4     2192.75     2287.44    195.59 o 
   4   8   4       83.57       84.30     25.95 o 
   5   8   4     1096.25     1170.23     93.31 o 
   6   8   4      468.75      407.56     57.23 o 
   7   8   4     1314.20     1506.08     91.01 o 
   8   8   4      266.75      235.41     45.50 o 
   9   8   4        0.15        3.05     12.26 o 
  10   8   4      411.93      343.50     44.25 o 
  11   8   4      639.27      695.45     64.82 o 
  12   8   4       53.56       72.97     28.05 o 
  13   8   4     1140.41      952.10    137.86 o 
 -11   9   4       50.09       81.01     48.55 o 
 -10   9   4     1091.06     1022.24    156.82 o 
  -9   9   4       49.40       70.05     49.49 o 
  -8   9   4     1999.77     1999.85    217.06 o 
  -7   9   4      525.68      677.88    128.08 o 
  -6   9   4      316.28      386.08    100.81 o 
  -5   9   4       40.27       98.37     49.30 o 
  -4   9   4     1281.09     1424.43    177.44 o 
  -3   9   4       23.79       59.22     43.28 o 
  -2   9   4     3286.58     3654.37    279.39 o 
  -1   9   4      322.91      206.10     66.87 o 
   0   9   4      939.95      993.60    145.03 o 
   1   9   4       34.93       68.92     41.08 o 
   2   9   4     1311.89     1301.98    160.78 o 
   3   9   4        1.13      -23.34     28.10 o 
   4   9   4      414.13      396.85     91.05 o 
   5   9   4      710.52      626.88     79.10 o 
   6   9   4     2371.94     2375.18    120.34 o 
   7   9   4      129.53      129.91     30.13 o 
   8   9   4      117.61      106.16     27.91 o 
   9   9   4       17.08       30.95     20.99 o 
  10   9   4      277.12      325.54     46.48 o 
  -4  10   4      574.03      490.35    109.34 o 
  -3  10   4       13.76       -6.53     42.78 o 
  -2  10   4      180.93      187.57     78.80 o 
  -1  10   4      252.20      152.38     64.94 o 
   0  10   4     1311.21     1700.69    200.87 o 
   1  10   4       32.70       45.74     43.95 o 
   2  10   4     1224.00     1257.66    125.06 o 
   3  10   4      545.43      480.10    106.39 o 
   4  10   4      394.57      420.99     96.90 o 
   5  10   4        2.37       76.96     50.58 o 
   6  10   4      475.69      413.41     98.60 o 
 -21   0   5      696.33      517.18     95.96 o 
 -19   0   5      569.12      429.72     83.26 o 
 -17   0   5     5668.80     5841.92    172.99 o 
 -15   0   5     2332.43     2408.25     86.30 o 
 -13   0   5     2286.94     2408.86     74.24 o 
 -11   0   5    10546.52    10799.09    148.17 o 
  -9   0   5    16362.49    17046.04    198.90 o 
  -7   0   5      228.69      224.36     18.33 o 
  -5   0   5    26230.63    24925.75    173.92 o 
  -3   0   5    57609.00    55383.90    595.89 o 
  -1   0   5     7606.82     7964.90    188.36 o 
   1   0   5    19106.22    18084.89    189.69 o 
   3   0   5    17538.92    16782.17    171.28 o 
   5   0   5     3238.89     3265.20     83.03 o 
   7   0   5     4540.68     4600.99     92.53 o 
   9   0   5     2265.74     2305.23    155.45 o 
  11   0   5    24435.16    23581.83    540.47 o 
  13   0   5      165.19      188.66     51.65 o 
  15   0   5     1364.97     1483.23    157.35 o 
  17   0   5     1300.84     1243.24    152.98 o 
  19   0   5     1882.66     1594.61    185.06 o 
 -22   1   5      258.44      225.20     46.39 o 
 -21   1   5     2581.73     2443.46    150.20 o 
 -20   1   5      265.92      267.59     48.81 o 
 -19   1   5      480.36      447.37     75.17 o 
 -18   1   5     2692.17     2930.60    128.85 o 
 -17   1   5     1420.54     1374.26     83.42 o 
 -16   1   5     1987.85     1932.82     62.68 o 
 -15   1   5     2537.45     2477.43     65.17 o 
 -14   1   5      470.18      433.49     24.20 o 
 -13   1   5     1234.24     1211.70     37.94 o 
 -12   1   5      818.46      881.44     31.23 o 
 -11   1   5     2320.76     2287.15     48.35 o 
 -10   1   5     3430.84     3612.20     58.69 o 
  -9   1   5     4201.17     4056.90     59.89 o 
  -8   1   5      110.77      151.29     11.32 o 
  -7   1   5    27361.37    26824.40    139.55 o 
  -6   1   5      965.45      995.36     25.49 o 
  -5   1   5     4883.67     4684.92     64.47 o 
  -4   1   5     4564.03     4455.27     56.94 o 
  -3   1   5    12784.54    12323.18    105.41 o 
  -2   1   5     4593.09     4574.72    108.26 o 
  -1   1   5      363.63      480.05     50.44 o 
   0   1   5        9.29        2.67      7.55 o 
   1   1   5    14602.92    14288.61    123.01 o 
   2   1   5     6825.13     6508.65     83.41 o 
   3   1   5     5789.32     6022.03     79.22 o 
   4   1   5    24626.22    24013.13    181.99 o 
   5   1   5     1470.33     1320.25     35.54 o 
   6   1   5     4860.86     5025.08     61.63 o 
   7   1   5    11674.26    12037.24     98.68 o 
   8   1   5     2147.22     2206.37     68.80 o 
   9   1   5     5537.18     5705.00    110.81 o 
  10   1   5     6593.68     7006.98     94.38 o 
  11   1   5     3266.67     3312.22     85.03 o 
  12   1   5     3838.36     3881.06     90.74 o 
  13   1   5     3330.39     3338.60    155.46 o 
  14   1   5      130.35      132.88     29.68 o 
  15   1   5     8442.09     8885.46    272.91 o 
  16   1   5      514.46      535.42    105.73 o 
  17   1   5      861.45      841.14     89.47 o 
  18   1   5     2309.20     2366.23    155.04 o 
  19   1   5      949.58      908.07    133.70 o 
  20   1   5       13.42       18.80     20.01 o 
 -21   2   5       18.23       17.63     13.00 o 
 -20   2   5     1056.59      820.30     83.99 o 
 -19   2   5        8.31      -32.63     21.75 o 
 -18   2   5      263.04      286.99     34.63 o 
 -17   2   5      218.15      250.31     32.82 o 
 -16   2   5     4985.02     4807.36    132.74 o 
 -15   2   5       22.14       24.85      7.72 o 
 -14   2   5     6227.56     6236.04    110.02 o 
 -13   2   5      171.30      175.27     16.95 o 
 -12   2   5       67.62       78.76     10.58 o 
 -11   2   5     1470.87     1466.36     42.52 o 
 -10   2   5     3565.29     3483.78     62.88 o 
  -9   2   5       47.12       65.91      8.45 o 
  -8   2   5     3055.98     3258.52     54.38 o 
  -7   2   5      764.69      698.19     23.52 o 
  -6   2   5    11620.89    11521.54     89.86 o 
  -5   2   5     1366.57     1318.24     25.19 o 
  -4   2   5     6079.77     5971.02    139.88 o 
  -3   2   5       31.25        3.21      7.95 o 
  -2   2   5       96.66       76.58     15.22 o 
  -1   2   5      449.35      500.72     27.41 o 
   0   2   5    35954.48    36355.56    227.98 o 
   1   2   5     3870.52     3890.82     65.75 o 
   2   2   5    13000.38    12279.50    122.55 o 
   3   2   5      145.19       94.38     11.58 o 
   4   2   5       28.55       51.03     15.01 o 
   5   2   5       44.62       48.47     12.12 o 
   6   2   5     6590.83     6382.80    235.62 o 
   7   2   5      646.69      639.23     39.78 o 
   8   2   5    23866.76    24390.98    203.82 o 
   9   2   5       98.48       91.26     16.02 o 
  10   2   5     8434.27     8441.58    184.39 o 
  11   2   5      272.25      253.05     28.73 o 
  12   2   5     2325.09     2337.37     83.68 o 
  13   2   5     3227.97     3301.15    100.03 o 
  14   2   5     9827.75     9574.01    132.97 o 
  15   2   5       42.71       16.71     11.70 o 
  16   2   5     2460.23     2268.02    143.20 o 
  17   2   5       90.92       42.62     27.12 o 
  18   2   5      222.18      132.33     46.02 o 
  19   2   5      114.39      154.89     42.26 o 
  20   2   5     1667.74     1538.04    184.94 o 
 -21   3   5      298.40      282.00     80.00 o 
 -20   3   5     1252.94     1101.62    107.35 o 
 -19   3   5      496.56      475.73     61.48 o 
 -18   3   5     3779.29     3722.58    131.94 o 
 -17   3   5       68.14       59.95     31.27 o 
 -16   3   5      913.21     1019.50     66.13 o 
 -15   3   5      494.91      528.38     38.33 o 
 -14   3   5      221.20      273.08     24.16 o 
 -13   3   5     2215.35     2140.93     66.31 o 
 -12   3   5     3164.66     3151.81     77.80 o 
 -11   3   5      197.92      191.46     19.05 o 
 -10   3   5     9294.79     9327.09    116.87 o 
  -9   3   5     1123.33     1162.37     39.54 o 
  -8   3   5     1874.55     1864.02     49.80 o 
  -7   3   5     1692.80     1780.11     56.83 o 
  -6   3   5     2525.42     2616.41     74.97 o 
  -5   3   5     5334.52     5380.11    123.38 o 
  -4   3   5     7919.23     8149.81    256.57 o 
  -3   3   5      880.14      959.86     86.83 o 
  -2   3   5      195.27      145.25      9.78 o 
  -1   3   5     2319.20     2388.82     48.66 o 
   0   3   5     9256.64     9144.83    101.00 o 
   1   3   5      246.68      231.14     17.37 o 
   2   3   5    10329.21    10521.58    132.95 o 
   3   3   5        2.25        5.01      5.70 o 
   4   3   5    10857.36     9529.33    243.87 o 
   5   3   5       20.20       18.22     18.24 o 
   6   3   5     4770.48     4675.51    126.72 o 
   7   3   5     1838.00     2103.72     84.90 o 
   8   3   5     2237.05     2192.81     75.44 o 
   9   3   5     4181.61     4379.04     93.93 o 
  10   3   5     4522.08     4629.85    123.41 o 
  11   3   5     2064.28     2007.07     84.27 o 
  12   3   5     2683.62     2668.99     98.78 o 
  13   3   5     1609.66     1704.86     81.01 o 
  14   3   5     1365.23     1257.35     70.77 o 
  15   3   5      802.47      850.08     58.97 o 
  16   3   5     2230.21     2281.33    145.17 o 
  17   3   5      359.94      317.66     56.96 o 
  18   3   5     3899.92     4035.37    205.25 o 
  19   3   5        3.22        6.80     13.98 o 
  20   3   5     1052.54      976.82    149.84 o 
 -20   4   5       17.38       42.89     29.39 o 
 -19   4   5      831.12      857.68    133.87 o 
 -18   4   5      160.55      146.13     28.31 o 
 -17   4   5     2958.24     2974.67    117.82 o 
 -16   4   5      459.56      510.31     48.18 o 
 -15   4   5     1116.12     1042.87     65.78 o 
 -14   4   5     5039.94     4847.45    117.40 o 
 -13   4   5      516.76      565.85     39.02 o 
 -12   4   5      346.77      418.61     32.71 o 
 -11   4   5    12214.13    12545.82    167.27 o 
 -10   4   5      869.46      867.93     49.90 o 
  -9   4   5     6208.25     6248.51     97.89 o 
  -8   4   5       43.11       36.85      7.20 o 
  -7   4   5       96.72       84.70     11.47 o 
  -6   4   5     1335.91     1235.19     66.02 o 
  -5   4   5     8359.28     8377.58    286.35 o 
  -4   4   5       66.38      106.63     32.83 o 
  -3   4   5    15007.99    14061.43    638.43 o 
  -2   4   5      664.97      657.76     72.35 o 
  -1   4   5     2787.32     3049.98     70.23 o 
   0   4   5     1398.87     1178.44     49.55 o 
   1   4   5    14608.33    15462.96    174.49 o 
   2   4   5      910.50      805.28     81.02 o 
   3   4   5     8075.42     7917.38    293.13 o 
   4   4   5        2.89        2.41      5.25 o 
   5   4   5     1559.86     1401.29     78.95 o 
   6   4   5      365.28      355.41     39.62 o 
   7   4   5      923.72      950.20     54.60 o 
   8   4   5     3248.04     3192.06    101.20 o 
   9   4   5     2141.94     2264.16     98.34 o 
  10   4   5      492.14      448.76     37.49 o 
  11   4   5     1488.76     1636.17     60.69 o 
  12   4   5     3038.46     3287.90     81.80 o 
  13   4   5     1907.58     1910.77     92.05 o 
  14   4   5     1181.96     1065.29     70.22 o 
  15   4   5       92.99       43.88     23.15 o 
  16   4   5      130.70       69.28     24.24 o 
  17   4   5     1248.82     1379.84    118.36 o 
  18   4   5       82.69      108.55     35.29 o 
  19   4   5     2293.15     2141.78    215.39 o 
 -18   5   5       14.98       75.34     28.41 o 
 -17   5   5      404.78      344.58     57.85 o 
 -16   5   5     1247.97     1250.28    106.59 o 
 -15   5   5     7400.97     7345.70    175.17 o 
 -14   5   5        0.53       10.23     11.01 o 
 -13   5   5     4115.98     4107.07    136.07 o 
 -12   5   5     2137.11     2202.19    101.91 o 
 -11   5   5     1174.62     1178.97     51.70 o 
 -10   5   5      102.58       98.93     14.33 o 
  -9   5   5     6917.27     7236.02    173.45 o 
  -8   5   5      184.86      187.01     13.21 o 
  -7   5   5    17371.53    17328.03    148.45 o 
  -6   5   5     2132.47     2212.74    119.79 o 
  -5   5   5     3065.91     2818.69     57.02 o 
  -4   5   5        1.51        5.29     25.01 o 
  -3   5   5     1813.73     1900.68     65.55 o 
  -2   5   5     1322.25     1476.29     56.89 o 
  -1   5   5     5976.51     6033.20    121.34 o 
   0   5   5      337.05      311.87     28.61 o 
   1   5   5    15821.60    16261.18    436.18 o 
   2   5   5     2816.34     3033.97    148.47 o 
   3   5   5      670.22      304.92    357.84 o 
   4   5   5      143.65      130.60     34.43 o 
   5   5   5      897.17      838.93     90.07 o 
   6   5   5       66.80       59.97     18.77 o 
   7   5   5     4764.53     4916.12    279.03 o 
   8   5   5       26.53       21.66     14.53 o 
   9   5   5     3300.07     3543.55    137.47 o 
  10   5   5      679.73      200.46    390.59 o 
  11   5   5       16.20       11.98      7.67 o 
  12   5   5       17.66       13.32     10.65 o 
  13   5   5      719.36      798.96     63.39 o 
  14   5   5      122.39       97.92     27.96 o 
  15   5   5     5573.60     5673.06    174.67 o 
  16   5   5      187.85      163.98     42.60 o 
  17   5   5     2028.60     2015.19    144.87 o 
  18   5   5       28.03       65.04     34.24 o 
 -18   6   5        5.78       18.90     26.39 o 
 -17   6   5      400.67      498.49     78.09 o 
 -16   6   5     1051.61     1198.65    129.01 o 
 -15   6   5      777.77      873.76     93.61 o 
 -14   6   5     2673.82     2903.68    166.09 o 
 -13   6   5      335.58      362.28     78.29 o 
 -12   6   5      384.82      354.72     32.90 o 
 -11   6   5     2147.08     2243.93     99.15 o 
 -10   6   5       62.92       61.44     12.82 o 
  -9   6   5      408.71      411.66     26.37 o 
  -8   6   5     1369.16     1335.26     46.17 o 
  -7   6   5       52.91       39.53     16.19 o 
  -6   6   5     4579.38     4652.76     72.55 o 
  -5   6   5     4324.00     4394.85    101.43 o 
  -4   6   5       12.52        7.29     13.89 o 
  -3   6   5     3478.83     3292.88    103.65 o 
  -2   6   5      274.36      289.33     29.10 o 
  -1   6   5      267.82      233.90     26.27 o 
   0   6   5     3356.27     3568.83    106.98 o 
   1   6   5     1141.61     1182.70     62.34 o 
   2   6   5     7798.08     7528.86    188.49 o 
   3   6   5      144.20      143.64     28.72 o 
   4   6   5      754.65      790.08     87.40 o 
   5   6   5      374.54      376.55     38.28 o 
   6   6   5     6907.67     6615.06    172.04 o 
   7   6   5      373.79      382.16     48.16 o 
   8   6   5     2789.82     2928.23    135.13 o 
   9   6   5      198.50      171.58     50.46 o 
  10   6   5       18.53       -6.42     13.77 o 
  11   6   5     3967.56     3938.33    142.28 o 
  12   6   5      806.89      667.26     59.68 o 
  13   6   5     1364.52     1280.12     89.04 o 
  14   6   5     1798.53     1754.51    101.77 o 
  15   6   5        0.15      -10.61     14.07 o 
  16   6   5     1741.68     1884.04    138.82 o 
  17   6   5      304.41      251.49     71.79 o 
 -16   7   5      166.86      254.58     73.69 o 
 -15   7   5      987.10      825.53     95.56 o 
 -14   7   5        7.52       38.77     17.64 o 
 -13   7   5       93.94      104.14     37.41 o 
 -12   7   5      656.87      729.33     86.33 o 
 -11   7   5      259.19      238.74     97.39 o 
 -10   7   5     3144.56     3125.79    169.97 o 
  -9   7   5       45.30       87.94     45.94 o 
  -8   7   5      677.13      599.14    113.97 o 
  -7   7   5      313.25      261.08     27.91 o 
  -6   7   5     1204.40     1154.21     56.40 o 
  -5   7   5      197.59      167.96     23.65 o 
  -4   7   5     3593.96     3453.82    112.31 o 
  -3   7   5      183.02      223.74     30.62 o 
  -2   7   5     4768.23     4681.68    198.59 o 
  -1   7   5      469.87      396.23     55.63 o 
   0   7   5      635.15      429.89    209.42 o 
   1   7   5       86.12       82.40     25.77 o 
   2   7   5     2049.85     2124.38    109.32 o 
   3   7   5        4.63       19.12     10.84 o 
   4   7   5     2267.44     2342.44    137.60 o 
   5   7   5        7.08       -2.00     23.32 o 
   6   7   5     2944.53     2875.36    140.11 o 
   7   7   5      117.54      123.88     29.81 o 
   8   7   5     1343.97     1477.96    119.41 o 
   9   7   5      112.52       96.31     27.33 o 
  10   7   5     4081.69     4135.75    145.39 o 
  11   7   5       35.21        3.29     14.51 o 
  12   7   5     2101.81     1965.19    107.31 o 
  13   7   5       15.88       -1.77     16.01 o 
  14   7   5        2.35       -0.87     13.32 o 
  15   7   5        6.86       18.90     14.22 o 
 -14   8   5      340.36      255.86     79.35 o 
 -13   8   5       11.57       30.30     21.10 o 
 -12   8   5      161.42      128.68     62.11 o 
 -11   8   5      385.22      373.22     93.44 o 
 -10   8   5      532.24      608.39    120.91 o 
  -9   8   5     1621.94     1605.62    187.20 o 
  -8   8   5      786.44      848.89    134.43 o 
  -7   8   5        0.64      -19.73     32.76 o 
  -6   8   5      617.62      763.58    124.61 o 
  -5   8   5     2634.91     2735.49    233.11 o 
  -4   8   5      405.46      532.65    103.78 o 
  -3   8   5      937.25      796.63    126.61 o 
  -2   8   5      214.01      304.62     78.97 o 
  -1   8   5      391.64      226.72     66.54 o 
   0   8   5     2787.81     2924.50    230.50 o 
   1   8   5        5.10       48.60     36.47 o 
   2   8   5     2764.58     2742.03    351.11 o 
   3   8   5      970.01     1005.92    133.86 o 
   4   8   5      693.73      617.68     66.98 o 
   5   8   5     1089.47     1837.34    501.88 o 
   6   8   5     2145.11     2415.10    164.86 o 
   7   8   5      613.58      539.81     66.46 o 
   8   8   5     2908.84     2925.70    129.01 o 
   9   8   5      565.04      515.33     54.80 o 
  10   8   5      156.54       73.91     20.56 o 
  11   8   5       96.14       85.77     28.49 o 
  12   8   5      395.07      309.31     45.21 o 
  13   8   5      776.90      655.52     65.79 o 
 -10   9   5       50.85      169.73     69.88 o 
  -9   9   5      315.77      346.32     95.76 o 
  -8   9   5        1.18       42.48     47.43 o 
  -7   9   5      834.36      975.80    153.38 o 
  -6   9   5       63.88      153.70     54.51 o 
  -5   9   5      857.03      887.95    144.26 o 
  -4   9   5      377.37      302.46     82.75 o 
  -3   9   5        9.87       70.42     54.07 o 
  -2   9   5       27.24      142.37     61.45 o 
  -1   9   5     1592.60     1782.13    195.47 o 
   0   9   5      302.81      371.10     90.87 o 
   1   9   5     3753.92     3709.20    277.12 o 
   2   9   5     1057.26     1004.87    145.63 o 
   3   9   5      503.57      460.84     98.44 o 
   4   9   5     1905.06     1901.38    194.34 o 
   5   9   5      772.03      768.26    123.15 o 
   6   9   5        0.63       28.85     40.91 o 
   7   9   5     1601.73     1561.34    111.61 o 
   8   9   5       44.30       41.37     20.79 o 
   9   9   5      884.81      814.84     73.54 o 
  10   9   5        2.40      -31.84     24.24 o 
  -3  10   5      710.86      644.12    129.02 o 
  -2  10   5      154.34      211.50     77.33 o 
  -1  10   5      235.15      187.14     68.80 o 
   0  10   5        7.67        9.61     28.27 o 
   1  10   5       82.42       69.90     38.91 o 
   2  10   5      941.81     1015.18    156.78 o 
   3  10   5     2737.73     2371.94    234.83 o 
   4  10   5      315.77      240.36     76.17 o 
   5  10   5      540.36      548.57    110.01 o 
 -22   0   6     3774.43     3649.32    265.24 o 
 -20   0   6      120.01      184.06     57.47 o 
 -18   0   6      199.32      143.84     49.45 o 
 -16   0   6     8304.92     7918.84    265.93 o 
 -14   0   6    11117.57    11180.96    214.94 o 
 -12   0   6     1641.01     1734.87     66.39 o 
 -10   0   6    23136.14    22794.23    213.48 o 
  -8   0   6     9065.88     8583.17    121.87 o 
  -6   0   6     1878.35     1979.12     53.41 o 
  -4   0   6       33.92       12.41      7.00 o 
  -2   0   6    10147.42     9768.67    234.17 o 
   0   0   6    34616.47    33956.95    419.63 o 
   2   0   6     1067.07     1055.55     49.20 o 
   4   0   6    16599.56    16965.51    164.11 o 
   6   0   6    15121.52    15270.57    194.90 o 
   8   0   6    15599.71    15601.38    588.43 o 
  10   0   6      622.24      557.91     81.03 o 
  12   0   6       55.52       38.88     26.51 o 
  14   0   6    17972.67    17557.38    536.04 o 
  16   0   6      323.24      210.23     61.79 o 
  18   0   6      541.50      402.61     91.54 o 
  20   0   6     3054.71     3213.41    274.11 o 
 -22   1   6        7.83       18.80     43.73 o 
 -21   1   6     1195.36     1281.40    107.55 o 
 -20   1   6     1683.11     1578.34    115.81 o 
 -19   1   6        7.42        0.42     10.95 o 
 -18   1   6     2807.70     2828.26    132.71 o 
 -17   1   6      503.77      548.24     40.27 o 
 -16   1   6        0.77        1.61      6.98 o 
 -15   1   6     1728.71     1699.03     51.57 o 
 -14   1   6     6733.75     6678.74     98.05 o 
 -13   1   6      255.75      254.51     18.09 o 
 -12   1   6     1909.75     1886.09     46.73 o 
 -11   1   6       46.96       43.78      7.66 o 
 -10   1   6     3170.77     3289.62     57.55 o 
  -9   1   6     4044.64     4266.22     62.89 o 
  -8   1   6      161.92      125.54     10.72 o 
  -7   1   6    15168.23    15230.49    138.45 o 
  -6   1   6    12732.96    12272.10     97.31 o 
  -5   1   6      221.14      195.43     12.47 o 
  -4   1   6    13641.19    13256.97    123.46 o 
  -3   1   6     5308.17     4918.22     98.15 o 
  -2   1   6      146.56      275.98     29.39 o 
  -1   1   6     7902.91     7758.68    149.11 o 
   0   1   6        3.21        7.79      6.54 o 
   1   1   6     3342.55     3441.01     65.70 o 
   2   1   6    15510.95    15855.85    140.42 o 
   3   1   6    10148.76    10806.72    115.76 o 
   4   1   6    20729.14    20760.14    158.58 o 
   5   1   6     1985.81     1728.34     44.79 o 
   6   1   6      430.43      314.40     17.34 o 
   7   1   6     6801.99     7000.85     77.92 o 
   8   1   6     8993.84     8994.96    100.30 o 
   9   1   6       14.16        9.72     10.44 o 
  10   1   6     6158.73     6200.31    112.28 o 
  11   1   6        2.76        7.96      5.25 o 
  12   1   6      145.69      158.52     13.92 o 
  13   1   6       12.96        9.02      7.00 o 
  14   1   6        0.71       -3.74     15.65 o 
  15   1   6     3308.39     3284.40    169.13 o 
  16   1   6     2748.37     2886.97    163.90 o 
  17   1   6      154.21      127.63     35.51 o 
  18   1   6     3826.41     3721.40    197.47 o 
  19   1   6     1382.17     1427.26    219.01 o 
  20   1   6        3.71       -5.06     31.02 o 
 -21   2   6     2885.58     2725.35    169.95 o 
 -20   2   6      263.09      282.23     48.08 o 
 -19   2   6     1233.84     1269.90     78.32 o 
 -18   2   6       10.31       15.36     12.55 o 
 -17   2   6      934.96      982.27     65.16 o 
 -16   2   6      263.36      276.72     23.70 o 
 -15   2   6        8.22        4.92      6.47 o 
 -14   2   6      367.00      341.46     24.74 o 
 -13   2   6     4970.34     4910.50     89.90 o 
 -12   2   6      107.16      115.24     13.15 o 
 -11   2   6     4538.09     4761.73     77.76 o 
 -10   2   6      651.83      650.04     27.59 o 
  -9   2   6      884.63      909.58     30.84 o 
  -8   2   6        6.99       13.54      4.51 o 
  -7   2   6     1804.40     2063.04     40.16 o 
  -6   2   6     1438.55     1613.47     31.98 o 
  -5   2   6     6711.47     6233.86    129.06 o 
  -4   2   6        3.25        3.63     12.53 o 
  -3   2   6     5034.96     4270.53    123.21 o 
  -2   2   6      674.58      625.06     27.03 o 
  -1   2   6      938.20     1004.76     38.19 o 
   0   2   6     3269.34     3211.39     64.91 o 
   1   2   6    26174.05    25281.07    213.67 o 
   2   2   6      943.81     1196.50     47.10 o 
   3   2   6    38902.00    39341.82    237.71 o 
   4   2   6       12.33       10.68      7.38 o 
   5   2   6       13.86        9.34      4.70 o 
   6   2   6      680.96      634.74     29.81 o 
   7   2   6     2761.08     2900.11     66.41 o 
   8   2   6        0.78        7.01      5.72 o 
   9   2   6     9970.53    10190.75    119.09 o 
  10   2   6        2.17      -16.79     11.90 o 
  11   2   6     8327.34     8241.33    235.83 o 
  12   2   6     7726.95     7771.61    124.56 o 
  13   2   6      698.56      657.13     35.91 o 
  14   2   6      129.72      150.99     16.92 o 
  15   2   6     5974.27     5792.51    232.93 o 
  16   2   6      113.52       57.92     26.47 o 
  17   2   6     3567.17     3933.50    256.14 o 
  18   2   6      181.76      195.99     47.23 o 
  19   2   6     1231.44     1212.76    115.83 o 
  20   2   6       34.98      -14.61     28.63 o 
 -21   3   6     1502.68     1255.11    164.08 o 
 -20   3   6      479.70      379.41     91.74 o 
 -19   3   6        8.23        5.65     11.63 o 
 -18   3   6      138.02      168.99     28.59 o 
 -17   3   6     4358.38     4290.36    138.33 o 
 -16   3   6       72.34       43.46     15.22 o 
 -15   3   6     3685.70     3615.52    101.81 o 
 -14   3   6      811.65      849.00     43.50 o 
 -13   3   6        3.15        3.23      7.86 o 
 -12   3   6     4518.40     4637.07     95.21 o 
 -11   3   6      138.07      120.79     15.59 o 
 -10   3   6     1339.21     1471.44     46.44 o 
  -9   3   6     6282.13     6421.05     96.55 o 
  -8   3   6     4661.58     4755.21     71.93 o 
  -7   3   6    11170.17    10295.79    272.59 o 
  -6   3   6     5970.11     6470.80    121.90 o 
  -5   3   6     4063.08     4242.26    135.15 o 
  -4   3   6        4.85       11.38     10.11 o 
  -3   3   6    22829.07    24197.79    449.31 o 
  -2   3   6     2654.65     2775.25     94.69 o 
  -1   3   6    11895.31    11621.22    293.39 o 
   0   3   6     1018.48     1169.29     51.88 o 
   1   3   6     5560.99     5714.37    107.13 o 
   2   3   6     7912.26     8487.52    114.44 o 
   3   3   6        9.90       -0.30      5.54 o 
   4   3   6     2783.48     2852.18     96.18 o 
   5   3   6    19331.44    19140.11    222.62 o 
   6   3   6      262.47      204.98     28.13 o 
   7   3   6     9909.79     9833.54    190.23 o 
   8   3   6       81.55       92.97     23.27 o 
   9   3   6        3.40       -0.82      9.89 o 
  10   3   6     1921.98     1920.71     66.03 o 
  11   3   6     4239.78     4361.90     77.39 o 
  12   3   6      531.64      501.39     44.07 o 
  13   3   6     4332.13     4212.74    127.92 o 
  14   3   6      235.59      243.11     32.01 o 
  15   3   6     3268.74     3329.60    117.16 o 
  16   3   6     1034.70     1119.88    176.63 o 
  17   3   6      754.00      940.73     97.93 o 
  18   3   6      544.89      607.96     81.10 o 
  19   3   6     2089.72     2249.62    223.21 o 
 -20   4   6      207.39      221.43     72.98 o 
 -19   4   6       71.23       48.22     25.36 o 
 -18   4   6      239.64      248.32     48.80 o 
 -17   4   6       17.13       24.44     15.28 o 
 -16   4   6     5213.67     5266.27    150.45 o 
 -15   4   6     1490.06     1486.89     83.89 o 
 -14   4   6     4009.05     3892.84    104.09 o 
 -13   4   6      191.46      207.85     22.97 o 
 -12   4   6        0.89        8.55      6.98 o 
 -11   4   6     1558.27     1545.50     66.17 o 
 -10   4   6    10388.18    10683.69    224.87 o 
  -9   4   6      941.78      974.81     34.86 o 
  -8   4   6     8372.12     8262.45    138.63 o 
  -7   4   6       26.73       22.64      9.42 o 
  -6   4   6     2697.43     2894.32    101.63 o 
  -5   4   6     1289.23     1210.86    112.15 o 
  -4   4   6     3182.55     3388.03    184.18 o 
  -3   4   6    11113.18    12113.76    342.23 o 
  -2   4   6     2923.81     2838.04     79.07 o 
  -1   4   6     2834.00     2814.07     61.47 o 
   0   4   6     5997.33     6036.47    145.86 o 
   1   4   6    10589.29    10834.45    147.08 o 
   2   4   6     3653.57     3749.85     93.22 o 
   3   4   6     1109.25      895.79     48.00 o 
   4   4   6      705.48      138.02     54.16 o 
   5   4   6       28.45       28.98     12.51 o 
   6   4   6     6482.00     2967.46   3305.60 o 
   7   4   6      156.96      144.69     22.30 o 
   8   4   6     5102.87     4857.04    185.68 o 
   9   4   6      622.26      593.45     51.86 o 
  10   4   6      303.47      263.98     29.64 o 
  11   4   6     2386.57     2403.38     85.25 o 
  12   4   6     8758.80     9184.74    166.63 o 
  13   4   6      434.86      425.13     43.95 o 
  14   4   6     2834.13     2979.33    118.29 o 
  15   4   6      118.68       69.38     26.43 o 
  16   4   6      972.03     1163.41    107.74 o 
  17   4   6      391.11      326.30     60.74 o 
  18   4   6     1007.45     1001.48    104.94 o 
 -19   5   6        0.03       51.91     42.66 o 
 -18   5   6     2527.20     2566.38    190.14 o 
 -17   5   6      301.70      380.43    133.60 o 
 -16   5   6        0.21       30.11     19.49 o 
 -15   5   6      140.30      142.21     38.76 o 
 -14   5   6     2441.97     2595.20     94.59 o 
 -13   5   6     2444.75     2463.30     99.64 o 
 -12   5   6     1584.31     1528.54     57.72 o 
 -11   5   6       26.45       28.74     12.96 o 
 -10   5   6     3269.71     3109.95     72.03 o 
  -9   5   6     2442.92     2322.44    102.66 o 
  -8   5   6      297.34      344.99     38.60 o 
  -7   5   6      612.55      686.36     99.75 o 
  -6   5   6     4781.93     4329.66    242.83 o 
  -5   5   6      356.23      375.54     49.77 o 
  -4   5   6     4578.06     4620.42    169.85 o 
  -3   5   6      521.73      544.03     41.60 o 
  -2   5   6      117.89      115.77     16.01 o 
  -1   5   6     2094.06     2148.72     56.68 o 
   0   5   6       37.93       40.91      8.91 o 
   1   5   6       39.57       26.90      8.27 o 
   2   5   6     4697.35     4727.22    129.30 o 
   3   5   6      421.88      274.62     94.75 o 
   4   5   6     2287.94     2195.97    140.11 o 
   5   5   6      566.87      555.15     73.17 o 
   6   5   6      169.16      132.28     28.77 o 
   7   5   6       52.51       59.60     20.33 o 
   8   5   6     4743.38     5069.68    253.47 o 
   9   5   6       33.02       31.87     14.93 o 
  10   5   6    10279.34     6083.58   3182.29 o 
  11   5   6      310.06      337.91     52.23 o 
  12   5   6     1831.99     1917.95    122.11 o 
  13   5   6      829.38      896.00     68.12 o 
  14   5   6      762.31      837.47     66.64 o 
  15   5   6        0.18       -2.26     16.70 o 
  16   5   6     2691.92     2748.36    167.76 o 
  17   5   6       18.39       28.22     34.14 o 
 -18   6   6      138.88      119.82     52.22 o 
 -17   6   6       89.12       49.56     24.42 o 
 -16   6   6     1734.58     1794.24    136.37 o 
 -15   6   6     1727.84     1957.64    141.37 o 
 -14   6   6     1971.79     1868.68    134.98 o 
 -13   6   6       35.06       44.94     25.81 o 
 -12   6   6        1.85        7.20     14.75 o 
 -11   6   6     1621.65     1581.92    162.61 o 
 -10   6   6     2711.56     2921.89    156.48 o 
  -9   6   6      393.17      436.12     60.78 o 
  -8   6   6     1440.76     1400.28    153.78 o 
  -7   6   6     1106.88     1097.20    135.78 o 
  -6   6   6      660.22      994.69    126.71 o 
  -5   6   6     5451.30     5007.32    277.62 o 
  -4   6   6       67.91       61.29     36.29 o 
  -3   6   6     2309.68     2271.21     78.68 o 
  -2   6   6     1217.98     1052.44     59.91 o 
  -1   6   6        1.35       13.47     13.70 o 
   0   6   6     2861.84     2961.30     86.29 o 
   1   6   6     3983.40     3971.48    134.71 o 
   2   6   6       20.06       17.63      9.96 o 
   3   6   6     2335.53     2265.40    109.26 o 
   4   6   6      379.58      426.61     49.00 o 
   5   6   6     1415.60     1341.20     71.82 o 
   6   6   6      787.36      833.10     70.97 o 
   7   6   6     1692.31     1881.76    124.36 o 
   8   6   6     3169.18     3292.10    144.59 o 
   9   6   6     4529.84     4740.08    265.03 o 
  10   6   6       21.20       32.82     24.94 o 
  11   6   6     1480.76     1631.01    113.03 o 
  12   6   6     2052.03     2168.04    108.56 o 
  13   6   6        0.32       -4.15     11.77 o 
  14   6   6     1961.36     2082.12    136.32 o 
  15   6   6      349.29      408.39     50.49 o 
  16   6   6        9.64        0.57     27.30 o 
 -16   7   6        0.08        4.84     31.73 o 
 -15   7   6     5673.49     5505.78    246.72 o 
 -14   7   6      130.96      169.04     47.37 o 
 -13   7   6      595.19      616.00     80.92 o 
 -12   7   6        4.33       12.48     53.31 o 
 -11   7   6      440.67      567.80     81.66 o 
 -10   7   6       19.25       20.28     41.02 o 
  -9   7   6     2311.43     2191.34    205.68 o 
  -8   7   6       20.97       51.05     39.87 o 
  -7   7   6     3255.56     3428.48    252.89 o 
  -6   7   6      259.60      191.84     67.53 o 
  -5   7   6      169.82      133.21     16.09 o 
  -4   7   6      150.61      123.46     64.42 o 
  -3   7   6     3292.72     3289.18    178.39 o 
  -2   7   6      352.25      304.37     35.76 o 
  -1   7   6     6871.67     6929.97    179.82 o 
   0   7   6       27.04        4.27      9.57 o 
   1   7   6     2669.55     2311.61    114.07 o 
   2   7   6        0.82        9.56     12.26 o 
   3   7   6     1222.09     1256.75     93.89 o 
   4   7   6      705.55      717.59     54.67 o 
   5   7   6     4396.47     4646.72    176.23 o 
   6   7   6      144.80      170.27     42.40 o 
   7   7   6     2028.93     1933.41    116.94 o 
   8   7   6      127.41      174.75     35.67 o 
   9   7   6      324.45      305.32     48.45 o 
  10   7   6        7.77       17.61     14.97 o 
  11   7   6      617.49      552.32     52.98 o 
  12   7   6      112.22      106.69     26.26 o 
  13   7   6     2230.76     2207.79    117.48 o 
  14   7   6        5.10      -24.53     16.35 o 
 -14   8   6     1390.79     1285.15    182.44 o 
 -13   8   6     1158.39     1142.31    169.21 o 
 -12   8   6       13.72      -14.66     30.67 o 
 -11   8   6     1075.89      955.73    152.77 o 
 -10   8   6      161.35      363.94     93.39 o 
  -9   8   6      533.20      465.92    105.90 o 
  -8   8   6     1879.98     1551.72    184.27 o 
  -7   8   6      238.41      278.43     81.09 o 
  -6   8   6      535.12      586.46    110.81 o 
  -5   8   6     3907.67     3907.74    281.12 o 
  -4   8   6      280.36      353.15     89.29 o 
  -3   8   6     2265.90     2551.68    224.20 o 
  -2   8   6     2106.75     2031.21    199.38 o 
  -1   8   6      196.58      123.86     49.34 o 
   0   8   6      169.68      118.23     54.20 o 
   1   8   6     3125.93     3331.02    248.60 o 
   2   8   6      255.69      166.93     59.77 o 
   3   8   6     3407.79     3440.22    153.62 o 
   4   8   6       18.69       15.95     31.92 o 
   5   8   6      259.42      234.10     60.59 o 
   6   8   6     2266.97     2369.96    136.21 o 
   7   8   6       78.27      108.20     30.53 o 
   8   8   6      753.68      763.67     79.99 o 
   9   8   6     1206.17     1243.40    107.79 o 
  10   8   6      238.73      253.81     38.24 o 
  11   8   6      345.61      294.48     53.68 o 
  12   8   6      175.01      143.01     47.05 o 
 -10   9   6      672.43      809.91    147.05 o 
  -9   9   6      451.74      458.34    107.57 o 
  -8   9   6      189.43      247.83     86.44 o 
  -7   9   6       43.71       69.61     55.26 o 
  -6   9   6     1994.15     2205.46    228.87 o 
  -5   9   6       21.61      -22.75     34.42 o 
  -4   9   6     2804.30     2722.56    248.85 o 
  -3   9   6      227.05      352.21     92.43 o 
  -2   9   6        7.46       18.31     25.75 o 
  -1   9   6        4.63       44.69     40.47 o 
   0   9   6      940.05      939.12    145.58 o 
   1   9   6       38.20       15.20     23.10 o 
   2   9   6     1987.31     1968.63    204.31 o 
   3   9   6        3.02        2.35     21.74 o 
   4   9   6      519.65      650.05    118.38 o 
   5   9   6      112.04       53.28     19.14 o 
   6   9   6        2.35       21.15     23.52 o 
   7   9   6       96.00       72.49     29.17 o 
   8   9   6      351.64      316.95     45.66 o 
   9   9   6       11.59       13.74     13.65 o 
  -2  10   6      917.21      944.09    153.63 o 
  -1  10   6      103.90       77.32     52.34 o 
   0  10   6       80.46      117.81     59.18 o 
   1  10   6      102.72       43.72     30.17 o 
   2  10   6       30.09       -4.81     42.26 o 
   3  10   6      471.52      340.46     90.39 o 
   4  10   6       34.50      -10.80     30.60 o 
 -21   0   7     5250.97     4958.35    295.69 o 
 -19   0   7      743.68      649.10    100.23 o 
 -17   0   7      140.12      116.82     34.00 o 
 -15   0   7     1882.69     1891.46     82.23 o 
 -13   0   7     6726.62     6695.84    151.89 o 
 -11   0   7     5623.75     6055.04    117.20 o 
  -9   0   7     5507.57     5248.67    102.06 o 
  -7   0   7    16882.08    17491.94    171.89 o 
  -5   0   7    25823.16    27015.82    238.18 o 
  -3   0   7       87.48       90.84     32.46 o 
  -1   0   7     1545.93     1538.56     97.63 o 
   1   0   7    38528.11    36746.59    481.34 o 
   3   0   7    42768.80    43253.30    333.87 o 
   5   0   7      101.40      210.73     27.93 o 
   7   0   7    14037.82    14170.87    205.44 o 
   9   0   7    10877.00    10979.77    168.01 o 
  11   0   7     1210.58     1075.84    121.73 o 
  13   0   7    13458.09    13769.71    464.89 o 
  15   0   7     5877.22     5924.55    326.33 o 
  17   0   7     3011.43     3090.58    250.95 o 
  19   0   7      242.83      167.68     62.46 o 
 -21   1   7       59.72       89.02     30.08 o 
 -20   1   7      721.26      918.82    208.36 o 
 -19   1   7      335.76      341.84     40.27 o 
 -18   1   7     1573.57     1591.30     83.69 o 
 -17   1   7     3493.29     3744.80    125.57 o 
 -16   1   7      820.58      724.91     36.91 o 
 -15   1   7     1976.72     1917.52     55.15 o 
 -14   1   7     1964.04     1959.85     54.61 o 
 -13   1   7     2887.16     2898.94     61.12 o 
 -12   1   7     2649.44     2686.28     57.10 o 
 -11   1   7     1677.94     1723.19     44.26 o 
 -10   1   7       16.98       27.35      5.43 o 
  -9   1   7     2336.65     2513.91     49.95 o 
  -8   1   7     1369.27     1337.47     34.82 o 
  -7   1   7     4109.59     4122.58     58.46 o 
  -6   1   7    19071.91    19918.91    243.91 o 
  -5   1   7      476.15      592.54     26.65 o 
  -4   1   7     4039.87     4357.88     91.32 o 
  -3   1   7    12329.58    11707.57    203.98 o 
  -2   1   7     6436.76     6373.32    147.16 o 
  -1   1   7    10712.36    10431.61    185.43 o 
   0   1   7     9762.84     9911.51    144.48 o 
   1   1   7      360.63      369.76     27.69 o 
   2   1   7     7519.95     7712.45    105.40 o 
   3   1   7     2623.56     2311.47     57.65 o 
   4   1   7     8809.25    10247.64    141.60 o 
   5   1   7    12068.67    11769.99    192.16 o 
   6   1   7     6346.08     7240.42     96.66 o 
   7   1   7     7272.63     7430.39     89.54 o 
   8   1   7     4601.98     4829.64     83.14 o 
   9   1   7     1836.94     1811.96     46.75 o 
  10   1   7     4704.18     4750.47    111.55 o 
  11   1   7    10804.99    11104.06    330.05 o 
  12   1   7     2810.40     2914.39     74.18 o 
  13   1   7       16.90        7.39      4.64 o 
  14   1   7     5792.19     5849.63    222.88 o 
  15   1   7       63.78       21.96     40.83 o 
  16   1   7     2385.76     2658.63    230.69 o 
  17   1   7       12.22        1.64     60.79 o 
  18   1   7     1116.69     1232.67    115.69 o 
  19   1   7     2147.38     2315.53    162.65 o 
 -21   2   7      532.63      446.35     98.78 o 
 -20   2   7      305.37      197.15     41.39 o 
 -19   2   7        2.15      -18.13     13.86 o 
 -18   2   7      763.60      722.47     57.68 o 
 -17   2   7        0.13       13.70      9.31 o 
 -16   2   7     1817.19     1783.08     60.14 o 
 -15   2   7      521.74      507.33     31.35 o 
 -14   2   7      226.11      203.34     19.81 o 
 -13   2   7     1398.63     1424.37     49.27 o 
 -12   2   7      377.61      325.36     22.95 o 
 -11   2   7       41.91       39.01      8.08 o 
 -10   2   7    19578.62    20042.13    153.22 o 
  -9   2   7      486.66      560.85     24.41 o 
  -8   2   7     7011.63     6923.91    110.41 o 
  -7   2   7      317.15      327.03     19.41 o 
  -6   2   7      744.62      605.85     26.08 o 
  -5   2   7     4611.04     5305.77    104.65 o 
  -4   2   7     8246.26     7517.41     87.10 o 
  -3   2   7     2586.60     2865.51    135.64 o 
  -2   2   7    17302.54    18112.47    164.36 o 
  -1   2   7      165.59      187.83     16.81 o 
   0   2   7     4559.20     4742.15     84.70 o 
   1   2   7     3930.42     3964.20     78.95 o 
   2   2   7     6999.38     7258.65    107.76 o 
   3   2   7       17.99        9.02      7.04 o 
   4   2   7    12742.60    12369.77    161.29 o 
   5   2   7     3350.87     3496.44     68.19 o 
   6   2   7     3648.45     3805.66     76.08 o 
   7   2   7     1678.37     1668.51     64.78 o 
   8   2   7      111.10       98.89     10.45 o 
   9   2   7      288.85      283.70     19.89 o 
  10   2   7     1189.88     1149.89     86.96 o 
  11   2   7      534.00      511.19     41.42 o 
  12   2   7     4293.19     4053.97    117.23 o 
  13   2   7     1476.64     1545.03     55.78 o 
  14   2   7     2721.83     2849.36     93.59 o 
  15   2   7      471.16      466.57     66.21 o 
  16   2   7       33.78       47.30     26.36 o 
  17   2   7       59.14       46.27     25.98 o 
  18   2   7     3883.07     3937.38    207.29 o 
  19   2   7       50.66      -40.62     33.22 o 
 -21   3   7        8.24       70.89     41.29 o 
 -20   3   7     1756.98     1546.54    179.56 o 
 -19   3   7      381.21      440.83     61.93 o 
 -18   3   7      686.71      714.25     58.18 o 
 -17   3   7      916.57     1009.77     79.58 o 
 -16   3   7      141.37      144.69     27.17 o 
 -15   3   7      256.76      289.58     29.23 o 
 -14   3   7    17525.67    17120.29    453.13 o 
 -13   3   7      354.02      369.65     31.21 o 
 -12   3   7      484.74      491.80     31.57 o 
 -11   3   7       12.11       16.01     10.87 o 
 -10   3   7      412.01      424.95     26.17 o 
  -9   3   7     1316.45     1326.51     40.60 o 
  -8   3   7     4303.09     4427.78     97.26 o 
  -7   3   7     1849.19     2009.62     64.30 o 
  -6   3   7    10839.11    10112.42    266.29 o 
  -5   3   7        5.12       18.25     19.75 o 
  -4   3   7     2557.10     2483.03    106.57 o 
  -3   3   7        3.41       -7.52     11.39 o 
  -2   3   7     4671.85     4283.21     74.72 o 
  -1   3   7      767.50      768.54     61.94 o 
   0   3   7     8565.87     8183.37    190.61 o 
   1   3   7     1598.85     1565.37     69.48 o 
   2   3   7     7842.50     7850.73    129.17 o 
   3   3   7      450.72      453.43     28.79 o 
   4   3   7       11.46        4.54      5.32 o 
   5   3   7     2468.21     2460.46     68.38 o 
   6   3   7     1325.16     1374.80     56.99 o 
   7   3   7      558.39      484.23     39.04 o 
   8   3   7    14906.44    15165.14    241.36 o 
   9   3   7       31.96       31.09     13.37 o 
  10   3   7     5026.65     5149.54    112.23 o 
  11   3   7     2049.97     2007.70     58.44 o 
  12   3   7       13.97       20.39     36.11 o 
  13   3   7      251.53      236.50     30.38 o 
  14   3   7     1194.79     1213.02     70.78 o 
  15   3   7        0.34        2.57     16.10 o 
  16   3   7     3085.46     3249.66    179.54 o 
  17   3   7      584.56      599.90     80.91 o 
  18   3   7      926.14     1022.45    288.68 o 
  19   3   7      404.45      483.02    105.87 o 
 -19   4   7     1291.65     1219.84    106.37 o 
 -18   4   7      301.51      328.62     79.68 o 
 -17   4   7       55.71       43.84     29.47 o 
 -16   4   7      533.74      594.31     59.16 o 
 -15   4   7     6633.79     7082.14    164.50 o 
 -14   4   7     3841.45     3870.70    158.97 o 
 -13   4   7     5812.04     5900.69    162.59 o 
 -12   4   7       95.52       91.29     15.23 o 
 -11   4   7      441.06      459.65     29.14 o 
 -10   4   7     2665.17     2549.99     59.32 o 
  -9   4   7      142.39      136.02     24.59 o 
  -8   4   7     2122.88     2095.41     79.52 o 
  -7   4   7    10006.68    10055.41    173.26 o 
  -6   4   7     1721.41     1882.27     85.27 o 
  -5   4   7     3284.40     3363.55    135.16 o 
  -4   4   7     1154.94     1124.83    110.58 o 
  -3   4   7      367.47      368.60     62.90 o 
  -2   4   7       23.64       40.26      9.02 o 
  -1   4   7     3813.40     4134.36     75.73 o 
   0   4   7     2532.86     2708.23     69.23 o 
   1   4   7    11321.88    11626.77    223.43 o 
   2   4   7      282.58      229.10     23.48 o 
   3   4   7     7583.77     7579.26    172.46 o 
   4   4   7     5634.32     5611.73    190.60 o 
   5   4   7      240.87      230.92     79.58 o 
   6   4   7      192.28       45.08     99.80 o 
   7   4   7     8695.60     8500.79    257.51 o 
   8   4   7       15.22       27.86     14.00 o 
   9   4   7     7727.28     8081.82    194.59 o 
  10   4   7      157.74      183.10     24.71 o 
  11   4   7     2013.70     2208.72     83.11 o 
  12   4   7     3790.39     3837.51     97.99 o 
  13   4   7      299.07      256.84     34.58 o 
  14   4   7      470.22      460.68     46.82 o 
  15   4   7     5531.82     5460.76    163.92 o 
  16   4   7      527.53      398.79     65.29 o 
  17   4   7      930.97      838.02     95.49 o 
  18   4   7      349.58      457.03    101.65 o 
 -19   5   7     1755.63     1712.32    181.66 o 
 -18   5   7        3.84        8.93     27.43 o 
 -17   5   7     2642.18     2475.07    282.03 o 
 -16   5   7       22.43       36.66     19.49 o 
 -15   5   7     2779.92     2566.68    153.61 o 
 -14   5   7     1490.83     1679.95    123.04 o 
 -13   5   7      858.26      913.97     71.97 o 
 -12   5   7      324.81      288.94     30.74 o 
 -11   5   7     3242.64     3325.00    162.37 o 
 -10   5   7      208.80      213.92     39.62 o 
  -9   5   7     3601.60     3602.21    175.54 o 
  -8   5   7      711.19      543.39     93.98 o 
  -7   5   7      448.60      387.55     76.70 o 
  -6   5   7      763.77      521.38     89.08 o 
  -5   5   7      701.47      875.89    113.00 o 
  -4   5   7      686.26      760.70    102.37 o 
  -3   5   7     9609.12     9927.89    203.08 o 
  -2   5   7       80.72       88.49     19.55 o 
  -1   5   7     8213.36     8220.94    175.86 o 
   0   5   7      839.00      768.32     53.99 o 
   1   5   7      696.88      569.23     47.49 o 
   2   5   7     1791.31     1706.70     68.76 o 
   3   5   7     5246.24     5389.64    148.58 o 
   4   5   7     1198.10     1093.35     99.98 o 
   5   5   7    11333.45    11280.25    335.93 o 
   6   5   7      745.19      652.03     60.50 o 
   7   5   7     3978.23     3929.87    279.57 o 
   8   5   7        0.44       26.53     17.99 o 
   9   5   7     1077.18     1173.46    153.33 o 
  10   5   7        4.83        2.38     13.27 o 
  11   5   7     4005.05     4296.52    301.43 o 
  12   5   7      765.76      782.21     54.73 o 
  13   5   7     2930.83     2894.11    142.54 o 
  14   5   7      483.40      481.01     49.94 o 
  15   5   7      135.12       71.59     19.02 o 
  16   5   7      413.05      414.19     66.83 o 
  17   5   7      467.24      374.91     90.93 o 
 -17   6   7       19.63       23.49     22.15 o 
 -16   6   7     1745.04     1910.91    200.42 o 
 -15   6   7      980.57      906.33     97.00 o 
 -14   6   7     2904.74     2898.81    169.64 o 
 -13   6   7      135.23      188.38     42.95 o 
 -12   6   7      488.41      540.26     72.82 o 
 -11   6   7       28.80       57.09     23.03 o 
 -10   6   7     1240.57     1522.93    166.22 o 
  -9   6   7      863.31     1022.42    134.65 o 
  -8   6   7     3878.42     3919.08    259.23 o 
  -7   6   7      559.19      487.38     92.54 o 
  -6   6   7        4.38       43.00     40.43 o 
  -5   6   7      780.55      811.72    116.85 o 
  -4   6   7     4599.64     4337.28    259.03 o 
  -3   6   7      354.44      309.71     38.21 o 
  -2   6   7     2140.26     2093.02     80.09 o 
  -1   6   7      855.63      698.22     52.12 o 
   0   6   7      367.58      348.36     29.74 o 
   1   6   7     5185.14     5408.27    157.69 o 
   2   6   7     2372.62     2385.42     86.38 o 
   3   6   7     4936.52     5085.96    164.43 o 
   4   6   7     1368.11     1429.99     90.03 o 
   5   6   7     1762.35     1979.20    130.26 o 
   6   6   7      174.46      227.76     30.97 o 
   7   6   7     1922.11     2223.45    119.35 o 
   8   6   7      339.84      387.50     51.34 o 
   9   6   7     1192.34     1180.42     89.07 o 
  10   6   7      870.28     1012.27    127.74 o 
  11   6   7      586.03      430.10     89.18 o 
  12   6   7     1873.61     1892.51    103.48 o 
  13   6   7      770.06      713.63     64.94 o 
  14   6   7      940.15      878.00     73.81 o 
  15   6   7     1117.80     1041.72    104.41 o 
  16   6   7       21.89      121.06     52.30 o 
 -16   7   7      398.43      398.31     98.58 o 
 -15   7   7       16.23       21.13     25.62 o 
 -14   7   7      731.23      726.94     90.29 o 
 -13   7   7      578.97      662.15    100.50 o 
 -12   7   7     2010.81     2232.80    221.80 o 
 -11   7   7      197.80       80.81     58.71 o 
 -10   7   7       96.44      225.06     71.94 o 
  -9   7   7      150.50      114.15     53.21 o 
  -8   7   7     4108.02     4417.16    295.56 o 
  -7   7   7      142.28      149.23     61.75 o 
  -6   7   7     6305.73     6694.36    352.84 o 
  -5   7   7      101.61      100.33     53.42 o 
  -4   7   7     1761.17     1566.35    167.85 o 
  -3   7   7       39.16       44.23     13.08 o 
  -2   7   7     1529.50     1457.08     74.27 o 
  -1   7   7        4.43        8.46      7.97 o 
   0   7   7     3618.49     1775.13   1399.75 o 
   1   7   7       42.41       33.76     12.96 o 
   2   7   7     2347.20     2423.21    117.32 o 
   3   7   7       19.80       27.59     16.90 o 
   4   7   7       33.32       64.62     17.61 o 
   5   7   7       78.05      107.58     28.43 o 
   6   7   7     1104.80     1130.42     89.21 o 
   7   7   7      350.18      303.94     48.42 o 
   8   7   7     1716.52     1828.55    116.35 o 
   9   7   7      254.42      316.50     50.52 o 
  10   7   7     2719.36     2839.44    147.58 o 
  11   7   7      361.62      327.18     55.13 o 
  12   7   7       53.76       22.70     27.68 o 
  13   7   7      378.04      376.54     49.49 o 
  14   7   7      797.76      780.99     71.99 o 
 -13   8   7      601.27      618.66    125.24 o 
 -12   8   7       61.56        5.80     39.05 o 
 -11   8   7        1.54       15.16     24.50 o 
 -10   8   7     2597.38     2952.68    262.61 o 
  -9   8   7       21.35      124.10     66.49 o 
  -8   8   7     1359.71     1472.66    183.62 o 
  -7   8   7      907.87     1110.42    157.60 o 
  -6   8   7      378.23      374.12     94.24 o 
  -5   8   7     3117.95     2832.88    240.38 o 
  -4   8   7     3207.35     3303.67    260.39 o 
  -3   8   7        3.03       12.61     36.71 o 
  -2   8   7     2887.34     2927.09    241.06 o 
  -1   8   7      938.24     1037.87    143.18 o 
   0   8   7      551.86      589.93    107.26 o 
   1   8   7      884.01     1114.83    144.33 o 
   2   8   7      427.36      427.32     88.31 o 
   3   8   7      280.44      204.92     39.32 o 
   4   8   7      553.74      609.97     87.72 o 
   5   8   7      144.36       95.15     35.53 o 
   6   8   7      759.83      716.60     76.27 o 
   7   8   7      226.39      171.90     39.14 o 
   8   8   7        4.72        2.94     13.27 o 
   9   8   7     1969.81     1827.27    125.39 o 
  10   8   7       41.27       48.02     24.37 o 
  11   8   7      101.49       71.21     58.82 o 
  12   8   7     1512.84     1276.09    100.71 o 
  -9   9   7     1068.19     1176.25    174.09 o 
  -8   9   7        0.21      -32.44     32.71 o 
  -7   9   7       53.12        9.55     27.15 o 
  -6   9   7      251.25      497.60    112.05 o 
  -5   9   7      537.88      538.82    113.95 o 
  -4   9   7       66.76      106.85     54.19 o 
  -3   9   7      613.46      736.02    132.24 o 
  -2   9   7       36.82       16.42     29.92 o 
  -1   9   7     3489.24     3468.91    278.27 o 
   0   9   7      175.87      169.49     61.33 o 
   1   9   7        2.63      -24.80     39.88 o 
   2   9   7        1.00        4.66     29.72 o 
   3   9   7      938.64     1056.26    152.10 o 
   4   9   7       92.00       66.94     41.46 o 
   5   9   7      995.25      899.47    117.87 o 
   6   9   7       20.61       22.27     15.90 o 
   7   9   7       40.80       25.17     19.47 o 
   8   9   7        0.43      -24.13     22.80 o 
   0  10   7      106.65       49.66     48.60 o 
   1  10   7     1319.94     1252.31    177.03 o 
   2  10   7        0.93       18.71     30.88 o 
 -20   0   8     3860.57     3703.44    245.71 o 
 -18   0   8     2558.91     2507.81    126.26 o 
 -16   0   8      159.41      188.07     27.45 o 
 -14   0   8     5802.00     5362.40    141.91 o 
 -12   0   8     4746.77     4640.15    108.72 o 
 -10   0   8    14245.65    14616.53    181.43 o 
  -8   0   8     5987.70     5773.58    121.32 o 
  -6   0   8    11224.09    10771.96    179.08 o 
  -4   0   8     6745.79     5215.18    128.65 o 
  -2   0   8    12700.41    13496.19    315.56 o 
   0   0   8      360.44      420.65     38.80 o 
   2   0   8    44155.70    43446.06    370.49 o 
   4   0   8    21525.62    21895.41    252.01 o 
   6   0   8     1889.64     2098.96     96.03 o 
   8   0   8     7056.73     7283.89    279.25 o 
  10   0   8     2609.74     2726.56    156.29 o 
  12   0   8     5040.22     5546.14    290.89 o 
  14   0   8       44.02       51.41     27.07 o 
  16   0   8     1369.24     1358.59    164.64 o 
  18   0   8     4964.95     4746.86    324.46 o 
 -21   1   8       12.98       10.75     16.27 o 
 -20   1   8      222.01      292.53     49.79 o 
 -19   1   8      377.92      398.62     42.81 o 
 -18   1   8       29.48       45.93     16.60 o 
 -17   1   8      574.68      607.15     51.37 o 
 -16   1   8      914.96      861.93     41.83 o 
 -15   1   8      326.04      302.96     22.51 o 
 -14   1   8     8000.04     7695.21    119.42 o 
 -13   1   8    12369.07    12163.97    128.07 o 
 -12   1   8      944.50      954.36     35.01 o 
 -11   1   8     2773.30     2821.20     58.12 o 
 -10   1   8     2837.84     2999.10     57.74 o 
  -9   1   8     1678.49     1748.68     42.54 o 
  -8   1   8     6389.60     6572.61     79.45 o 
  -7   1   8     1620.02     1662.19     46.41 o 
  -6   1   8    13364.46    13226.42    128.46 o 
  -5   1   8     1158.10      966.89     35.96 o 
  -4   1   8     1694.38     1648.67     50.39 o 
  -3   1   8      133.98       98.37     28.39 o 
  -2   1   8    15599.11    15201.89    263.31 o 
  -1   1   8       13.82       19.23      9.72 o 
   0   1   8    31603.85    31444.84    244.93 o 
   1   1   8     6857.25     7513.20    114.12 o 
   2   1   8      443.27      560.77     30.69 o 
   3   1   8     3273.65     3190.53     72.39 o 
   4   1   8     1059.22      924.88     38.73 o 
   5   1   8      230.68      185.08     17.45 o 
   6   1   8     1835.74     1913.59     53.74 o 
   7   1   8        4.17        9.08      6.05 o 
   8   1   8     5086.84     5300.88    125.95 o 
   9   1   8     1493.84     1508.66     48.74 o 
  10   1   8     2732.11     2892.95     60.03 o 
  11   1   8     5730.75     5679.04    127.00 o 
  12   1   8     1747.70     1631.15     65.97 o 
  13   1   8       21.23       15.46     13.53 o 
  14   1   8     4797.54     4948.95    209.92 o 
  15   1   8      267.33      324.59     56.15 o 
  16   1   8     1741.09     1828.40    134.80 o 
  17   1   8     1805.82     1971.75    155.69 o 
  18   1   8       49.88       49.50     27.83 o 
  19   1   8      508.67      665.26    127.37 o 
 -21   2   8     2924.02     3004.89    247.49 o 
 -20   2   8      297.70      426.21     59.80 o 
 -19   2   8       90.28       92.99     31.64 o 
 -18   2   8      355.12      349.99     40.62 o 
 -17   2   8     1419.81     1547.23     82.74 o 
 -16   2   8      422.95      367.19     30.41 o 
 -15   2   8     5316.89     5178.17    109.80 o 
 -14   2   8     1935.60     1781.57     57.65 o 
 -13   2   8     5277.93     5082.36     95.54 o 
 -12   2   8     1229.48     1159.68     43.23 o 
 -11   2   8       39.72       29.25      7.00 o 
 -10   2   8     1219.92     1237.93     38.51 o 
  -9   2   8     5703.56     5586.86     79.15 o 
  -8   2   8      875.26      914.62     34.99 o 
  -7   2   8    16499.76    17155.34    232.37 o 
  -6   2   8     3097.78     3386.49     65.02 o 
  -5   2   8      567.30      596.02     27.85 o 
  -4   2   8     6347.09     7029.49     93.25 o 
  -3   2   8     5006.54     5309.33    121.74 o 
  -2   2   8       89.06       96.92     13.69 o 
  -1   2   8     2822.83     2860.58     75.32 o 
   0   2   8      121.41       89.31     25.48 o 
   1   2   8    12968.33    13027.88    188.65 o 
   2   2   8      675.74      589.66     38.28 o 
   3   2   8     1202.27     1171.21     46.05 o 
   4   2   8     1584.61     1526.26     54.74 o 
   5   2   8     2422.74     2243.65     62.99 o 
   6   2   8      290.57      353.51     24.81 o 
   7   2   8    13545.58    14007.26    150.61 o 
   8   2   8      207.60      204.97     17.01 o 
   9   2   8     3816.05     3899.40     83.94 o 
  10   2   8      251.91      224.24     28.87 o 
  11   2   8       15.24        2.17      8.07 o 
  12   2   8      257.51      219.18     28.30 o 
  13   2   8     8777.06     8706.01    136.44 o 
  14   2   8       32.85       17.79     10.44 o 
  15   2   8     9358.35     9846.78    306.09 o 
  16   2   8      450.92      394.16     63.89 o 
  17   2   8      793.85      899.70     97.93 o 
  18   2   8      332.00      308.71     60.64 o 
  19   2   8     1534.19     1428.72    186.44 o 
 -20   3   8      197.81      150.27     56.83 o 
 -19   3   8     1221.94     1053.44     95.82 o 
 -18   3   8      134.80      124.19     24.29 o 
 -17   3   8     2584.70     2763.56    110.17 o 
 -16   3   8      275.51      236.76     52.21 o 
 -15   3   8      224.80      220.60     24.97 o 
 -14   3   8     2118.13     2076.01    129.24 o 
 -13   3   8     1137.40     1138.28     53.63 o 
 -12   3   8      534.68      589.54     37.12 o 
 -11   3   8     6335.48     6270.05    113.94 o 
 -10   3   8     1916.38     1919.73     56.09 o 
  -9   3   8      163.46      157.81     19.70 o 
  -8   3   8      958.56      946.59     46.56 o 
  -7   3   8      189.31      153.10     20.95 o 
  -6   3   8     3651.80     3850.02    101.69 o 
  -5   3   8    10703.92    10723.61    290.56 o 
  -4   3   8      731.94      788.20     63.03 o 
  -3   3   8    11064.72    11771.35    349.62 o 
  -2   3   8     3090.43     3373.47     82.80 o 
  -1   3   8      501.46      634.29     36.15 o 
   0   3   8     5722.71     5960.79    115.97 o 
   1   3   8     6231.53     6421.66    113.31 o 
   2   3   8     3846.99     3719.66    237.58 o 
   3   3   8     8193.95     8318.46    177.16 o 
   4   3   8      387.62      467.06     35.32 o 
   5   3   8     7540.21     7819.48    143.17 o 
   6   3   8     2100.84     2146.12     95.45 o 
   7   3   8      193.48      161.66     18.73 o 
   8   3   8     1569.95     1625.30     71.75 o 
   9   3   8     5956.79     6331.64    155.45 o 
  10   3   8        6.29       14.87      9.42 o 
  11   3   8    14592.66    15679.82    393.44 o 
  12   3   8      122.07      112.97     22.53 o 
  13   3   8       90.83       66.16     18.95 o 
  14   3   8     2313.64     2328.35     98.39 o 
  15   3   8     3284.63     3420.08    183.31 o 
  16   3   8     1809.15     1880.44    139.28 o 
  17   3   8     1348.00     1499.60    155.46 o 
  18   3   8       19.81       10.53     33.06 o 
 -19   4   8        0.61      -19.65     18.07 o 
 -18   4   8     1855.76     1759.95    127.14 o 
 -17   4   8      746.52      750.80     82.73 o 
 -16   4   8      252.13      321.90     55.09 o 
 -15   4   8      413.73      445.55     51.12 o 
 -14   4   8      151.04      159.96     23.16 o 
 -13   4   8       19.58        7.01     10.63 o 
 -12   4   8     1333.15     1264.97     48.76 o 
 -11   4   8       13.16       -2.93     11.22 o 
 -10   4   8     1575.36     1549.24     83.22 o 
  -9   4   8     3214.95     3188.84    141.48 o 
  -8   4   8     2247.20     2092.28    116.37 o 
  -7   4   8     4398.26     4398.92    165.71 o 
  -6   4   8     1955.64     1974.10     77.50 o 
  -5   4   8       94.86      102.61     18.57 o 
  -4   4   8    13563.85    14065.37    280.78 o 
  -3   4   8     1309.04     1233.78     82.69 o 
  -2   4   8     7889.37     7855.90    137.64 o 
  -1   4   8     1717.68     1857.21     69.55 o 
   0   4   8      149.35      124.58     29.05 o 
   1   4   8     2113.17     2003.85     66.95 o 
   2   4   8    14612.68    15075.10    193.46 o 
   3   4   8     1828.97     1919.79     89.46 o 
   4   4   8    12912.30    12965.22    194.58 o 
   5   4   8     3920.22     3848.38    193.41 o 
   6   4   8      206.45      204.57     27.35 o 
   7   4   8     3949.02     3777.68    164.86 o 
   8   4   8     3224.21      583.99   1591.00 o 
   9   4   8       19.81       27.63     15.91 o 
  10   4   8     5013.99     5091.17    153.65 o 
  11   4   8      117.02       88.75     17.81 o 
  12   4   8      600.12      645.26     58.83 o 
  13   4   8        1.95       14.92     15.71 o 
  14   4   8      776.44      631.98     55.28 o 
  15   4   8       92.20      117.52     35.19 o 
  16   4   8      845.06      893.41    173.36 o 
  17   4   8      340.36      213.92     46.47 o 
  18   4   8     1441.69     1466.47    184.63 o 
 -19   5   8      386.32      396.78     93.56 o 
 -18   5   8       24.25       28.42     18.92 o 
 -17   5   8      127.24      125.08     37.13 o 
 -16   5   8     2054.26     2078.78    142.90 o 
 -15   5   8      162.50      221.44     46.49 o 
 -14   5   8     4084.13     4084.25    192.95 o 
 -13   5   8      217.54      276.71     51.46 o 
 -12   5   8       23.75       33.85     28.29 o 
 -11   5   8      668.76      543.49     67.80 o 
 -10   5   8        6.06       14.52     27.62 o 
  -9   5   8       36.89       59.68     47.83 o 
  -8   5   8     3548.37     3900.01    248.21 o 
  -7   5   8      664.86      754.50    111.52 o 
  -6   5   8     8350.61     8410.57    355.53 o 
  -5   5   8     1246.55     1173.15    133.34 o 
  -4   5   8      292.55      213.43     58.35 o 
  -3   5   8      110.35      122.77     46.22 o 
  -2   5   8     4973.24     4753.01    253.27 o 
  -1   5   8      799.95      781.93     43.51 o 
   0   5   8     9992.97    10134.23    135.01 o 
   1   5   8       20.32       20.03      9.40 o 
   2   5   8      886.72      785.08     60.29 o 
   3   5   8      446.99      408.80     39.33 o 
   4   5   8     1284.96     1345.93     83.60 o 
   5   5   8      335.23      320.57     40.99 o 
   6   5   8     6945.72     6747.33    214.48 o 
   7   5   8      193.84      202.81     53.37 o 
   8   5   8     3045.81     2705.10    191.02 o 
   9   5   8      129.62      130.22     46.45 o 
  10   5   8      269.69      350.76     47.44 o 
  11   5   8       25.20       17.48      9.44 o 
  12   5   8     2666.66     2538.18    149.59 o 
  13   5   8       83.30       60.44     23.01 o 
  14   5   8      419.97      436.05     50.00 o 
  15   5   8      145.92      138.14     38.03 o 
  16   5   8     1066.15     1099.27    109.54 o 
  17   5   8      405.53      395.44     96.44 o 
 -17   6   8      207.55      168.34     67.84 o 
 -16   6   8        1.53        7.16     28.11 o 
 -15   6   8     2702.98     2785.31    171.37 o 
 -14   6   8       27.78        7.25     19.35 o 
 -13   6   8      635.16      699.83     84.96 o 
 -12   6   8       94.47      111.56     56.61 o 
 -11   6   8     1232.82      803.48    130.50 o 
 -10   6   8     1776.28     2022.68    195.79 o 
  -9   6   8     2597.26     2814.83    227.31 o 
  -8   6   8      562.12      474.39     97.14 o 
  -7   6   8      840.00      722.17    113.11 o 
  -6   6   8      860.90      905.80    125.47 o 
  -5   6   8      239.37      284.01     73.84 o 
  -4   6   8     4007.41     4119.18    261.00 o 
  -3   6   8      402.47      395.00     83.71 o 
  -2   6   8      403.57      397.59     36.60 o 
  -1   6   8     6245.21     6892.92    157.35 o 
   0   6   8      191.85      216.89     26.79 o 
   1   6   8     1610.39     1623.94    130.35 o 
   2   6   8     1202.04     1207.90     61.90 o 
   3   6   8      846.91      810.22     85.69 o 
   4   6   8     2941.13     2890.86    130.02 o 
   5   6   8      819.47      883.47     59.61 o 
   6   6   8      319.59      343.68     47.32 o 
   7   6   8     3701.84     3814.25    158.65 o 
   8   6   8     2581.01     2746.38    136.17 o 
   9   6   8     2688.98     2939.98    141.80 o 
  10   6   8      471.08      426.43     84.43 o 
  11   6   8       16.82       13.30     19.88 o 
  12   6   8     1323.99     1408.06    114.89 o 
  13   6   8      973.29     1065.44     78.94 o 
  14   6   8      248.13      226.20     38.05 o 
  15   6   8      874.84      857.24     96.60 o 
 -15   7   8       12.89       75.26     47.63 o 
 -14   7   8        5.68       71.58     53.89 o 
 -13   7   8     2387.57     2225.86    225.04 o 
 -12   7   8      264.70      389.20     97.77 o 
 -11   7   8     2118.06     2071.68    214.71 o 
 -10   7   8      163.37      304.48     88.92 o 
  -9   7   8     1044.31     1089.87    152.52 o 
  -8   7   8      133.31      154.01     65.24 o 
  -7   7   8      952.64     1246.71    158.23 o 
  -6   7   8       33.17      108.97     55.26 o 
  -5   7   8     3720.38     3996.49    276.41 o 
  -4   7   8      126.59      102.71     49.00 o 
  -3   7   8      822.21      828.17    125.02 o 
  -2   7   8      406.75      388.30     39.07 o 
  -1   7   8      563.71      526.84     46.88 o 
   0   7   8      130.62      121.10     24.45 o 
   1   7   8      365.33      376.59     34.72 o 
   2   7   8      582.01      613.82     60.63 o 
   3   7   8     4066.29     4424.98    165.89 o 
   4   7   8       21.78       17.08     21.75 o 
   5   7   8     2267.70     2569.74    133.38 o 
   6   7   8        0.68       -9.24     30.83 o 
   7   7   8       27.42       30.41     19.62 o 
   8   7   8       30.74       21.97     15.92 o 
   9   7   8     1736.57     1838.90    119.43 o 
  10   7   8        0.88      -43.55     29.43 o 
  11   7   8     3734.74     3631.76    260.85 o 
  12   7   8       43.47       44.24     19.25 o 
  13   7   8      803.30      683.98     66.84 o 
 -13   8   8     1343.49     1434.63    194.53 o 
 -12   8   8      625.61      563.25    121.17 o 
 -11   8   8      256.51      218.45     80.66 o 
 -10   8   8      756.14      670.41    126.58 o 
  -9   8   8     2002.35     2079.36    222.31 o 
  -8   8   8        7.42       28.33     34.35 o 
  -7   8   8     1755.24     2592.89    242.87 o 
  -6   8   8      115.56      182.00     67.60 o 
  -5   8   8       65.51      114.57     53.59 o 
  -4   8   8     1065.46     1088.14    152.77 o 
  -3   8   8      318.78      278.35     76.38 o 
  -2   8   8     1164.25     1265.05    161.69 o 
  -1   8   8       97.31      100.10     46.37 o 
   0   8   8      239.01      316.95     78.04 o 
   1   8   8      849.00      843.04    131.34 o 
   2   8   8     1094.48      965.63     79.04 o 
   3   8   8        2.47       -7.70     14.85 o 
   4   8   8      755.09      652.70     69.46 o 
   5   8   8      437.84      429.57     57.97 o 
   6   8   8       94.53       52.19     26.13 o 
   7   8   8     1626.98     1740.30    120.06 o 
   8   8   8      245.82      231.24     45.26 o 
   9   8   8      350.62      309.61     56.03 o 
  10   8   8     1001.89      908.13    130.58 o 
  11   8   8        0.21       -6.55     95.21 o 
  -8   9   8     3206.79     3171.61    285.99 o 
  -7   9   8        4.93       54.06     51.50 o 
  -6   9   8     1294.46     1072.54    165.72 o 
  -5   9   8       22.47       19.15     29.59 o 
  -4   9   8        4.43       59.84     54.01 o 
  -3   9   8      145.13      122.07     53.60 o 
  -2   9   8      713.36      983.40    152.78 o 
  -1   9   8       99.10      177.18     68.40 o 
   0   9   8     1005.40     1277.13    169.34 o 
   1   9   8        0.16      -62.98     48.63 o 
   2   9   8      773.75      685.16    125.90 o 
   3   9   8        4.23       38.28     34.35 o 
   4   9   8      164.47      110.18     47.19 o 
   5   9   8      369.74      477.55    104.99 o 
   6   9   8     2535.18     1947.87    202.84 o 
   7   9   8       84.25      117.87     36.26 o 
   8   9   8     1026.38      778.97     86.29 o 
 -21   0   9      911.00      990.06    132.04 o 
 -19   0   9       86.99       70.85     45.42 o 
 -17   0   9     4957.44     5424.60    187.70 o 
 -15   0   9     3608.77     3551.73    120.62 o 
 -13   0   9     1640.46     1645.50     78.89 o 
 -11   0   9      330.80      331.06     31.73 o 
  -9   0   9    18330.66    17902.97    299.10 o 
  -7   0   9    23119.89    24065.91    295.21 o 
  -5   0   9     1363.04     1062.50     62.21 o 
  -3   0   9    53509.86    56500.72    698.10 o 
  -1   0   9     3960.89     1737.31   2268.50 o 
   1   0   9     4031.60     4649.03    220.44 o 
   3   0   9     2369.74     2573.29    214.39 o 
   5   0   9     3937.62     3869.15    108.15 o 
   7   0   9    10398.39    10662.26    204.74 o 
   9   0   9     1333.44     1312.16     76.51 o 
  11   0   9     1801.74     1705.43     70.60 o 
  13   0   9     5465.14     5736.32    315.32 o 
  15   0   9     2581.16     2528.36    222.22 o 
  17   0   9        9.25      -40.59     44.35 o 
 -21   1   9     2097.99     2031.44    132.02 o 
 -20   1   9      138.34      163.82     61.21 o 
 -19   1   9      751.61      704.25     58.61 o 
 -18   1   9     1111.35     1112.70     72.10 o 
 -17   1   9      256.04      243.55     28.44 o 
 -16   1   9     1500.23     1396.55     59.56 o 
 -15   1   9      645.32      653.99     36.00 o 
 -14   1   9      351.26      332.91     23.70 o 
 -13   1   9     6954.33     6654.92     96.93 o 
 -12   1   9     1633.16     1607.53     46.33 o 
 -11   1   9     4784.11     4737.12     76.76 o 
 -10   1   9     2175.33     2124.75     49.87 o 
  -9   1   9        0.05        5.10      6.37 o 
  -8   1   9     2701.64     2876.48     65.74 o 
  -7   1   9     5450.61     5300.64     90.86 o 
  -6   1   9     1429.04     1548.66     58.54 o 
  -5   1   9    11365.09    11159.02    141.09 o 
  -4   1   9      119.14      102.77     14.06 o 
  -3   1   9      620.68      525.75     48.98 o 
  -2   1   9    12239.01    13261.88    239.16 o 
  -1   1   9      190.05       41.13     46.24 o 
   0   1   9    14522.25    14655.02    262.89 o 
   1   1   9    15759.58    15857.01    351.12 o 
   2   1   9       37.89       29.04     11.18 o 
   3   1   9     6094.48     6423.15    137.84 o 
   4   1   9     6468.22     6485.23    108.74 o 
   5   1   9      155.57      158.96     17.31 o 
   6   1   9     4510.12     4625.33     90.35 o 
   7   1   9     1615.48     1724.09     50.48 o 
   8   1   9       82.04       96.34     14.87 o 
   9   1   9     2007.88     2045.56     61.66 o 
  10   1   9     2365.35     2342.82     62.08 o 
  11   1   9     6001.34     5977.01     82.15 o 
  12   1   9     3545.44     3551.14    115.17 o 
  13   1   9       56.61       37.00     10.37 o 
  14   1   9     2676.62     2829.85    161.83 o 
  15   1   9     4021.27     4481.62    210.49 o 
  16   1   9       47.08       39.53     22.36 o 
  17   1   9     2168.81     2371.44    160.83 o 
  18   1   9       30.02        7.83     18.75 o 
 -21   2   9      582.21      614.82    109.77 o 
 -20   2   9     3031.42     3346.82    254.57 o 
 -19   2   9       23.62       -7.58     12.27 o 
 -18   2   9     1465.91     1367.44     80.05 o 
 -17   2   9     1230.44     1207.22     73.48 o 
 -16   2   9     1067.42     1046.38     66.75 o 
 -15   2   9      465.47      454.29     32.91 o 
 -14   2   9     8785.82     8784.94    177.93 o 
 -13   2   9      900.51      796.95     40.39 o 
 -12   2   9     2651.63     2593.52     65.33 o 
 -11   2   9     1038.32     1062.08     37.91 o 
 -10   2   9        6.38        8.78      4.70 o 
  -9   2   9      124.30      103.35     12.87 o 
  -8   2   9      540.65      533.86     29.73 o 
  -7   2   9     2080.36     2008.67     72.79 o 
  -6   2   9     8592.39     8962.56    119.18 o 
  -5   2   9      298.67      262.52     21.98 o 
  -4   2   9     7262.78     7091.46    147.41 o 
  -3   2   9      237.05      163.04     29.01 o 
  -2   2   9      684.41      902.35     73.73 o 
  -1   2   9      144.15      193.65     22.01 o 
   0   2   9     2176.01     2229.23     65.04 o 
   1   2   9       13.77        7.29      6.26 o 
   2   2   9    23255.94    23514.15    430.66 o 
   3   2   9       63.35       76.25     15.15 o 
   4   2   9    16758.97    16679.92    306.45 o 
   5   2   9     3200.68     3327.98     81.04 o 
   6   2   9     1801.70     1830.92     59.13 o 
   7   2   9       32.03       15.47      7.10 o 
   8   2   9    19409.78    19594.96    215.42 o 
   9   2   9       39.03       52.74     10.52 o 
  10   2   9     4388.53     4150.52    123.86 o 
  11   2   9        1.02       19.85     12.40 o 
  12   2   9      966.83      921.87     59.28 o 
  13   2   9        2.69       21.54     22.59 o 
  14   2   9     1818.84     1964.43    187.47 o 
  15   2   9      372.16      346.69     58.40 o 
  16   2   9     3503.73     3519.23    197.02 o 
  17   2   9        0.04      -32.68     54.49 o 
  18   2   9     4480.08     4741.81    234.94 o 
 -20   3   9        1.16      -61.56     41.04 o 
 -19   3   9      196.01      189.93     43.43 o 
 -18   3   9      557.58      634.86     75.12 o 
 -17   3   9        7.21        5.79     10.56 o 
 -16   3   9     2159.57     2392.10     99.42 o 
 -15   3   9      363.40      329.72     35.45 o 
 -14   3   9     2518.40     2383.55     91.36 o 
 -13   3   9     1633.97     1639.49     64.84 o 
 -12   3   9     2026.97     2074.49     68.54 o 
 -11   3   9     1499.09     1556.52     91.34 o 
 -10   3   9     6134.98     6221.77    161.90 o 
  -9   3   9     1444.92     1496.26     79.95 o 
  -8   3   9     1892.94     1907.40     85.43 o 
  -7   3   9     1630.19     1668.25     69.99 o 
  -6   3   9     1465.22     1415.46     73.11 o 
  -5   3   9     2512.55     2459.33     94.56 o 
  -4   3   9      614.24      746.64     51.47 o 
  -3   3   9       25.56       52.26      9.57 o 
  -2   3   9     6518.54     6350.92    133.93 o 
  -1   3   9      213.88      187.36     22.58 o 
   0   3   9    20366.71    20560.64    362.10 o 
   1   3   9      856.93      827.98     47.51 o 
   2   3   9     1795.29     1861.57     72.57 o 
   3   3   9     1385.99     1442.88     56.39 o 
   4   3   9    14764.40    14931.11    295.04 o 
   5   3   9      133.24       49.55     40.68 o 
   6   3   9     4653.35     4716.20    118.50 o 
   7   3   9     1170.64     1263.37     58.52 o 
   8   3   9      535.40      496.61     51.43 o 
   9   3   9     1568.09     1543.47     80.52 o 
  10   3   9      138.42      174.58     20.69 o 
  11   3   9      183.66      225.94     20.95 o 
  12   3   9     4461.10     3995.17    157.50 o 
  13   3   9      948.12     1012.25     95.00 o 
  14   3   9      786.21      802.43     58.81 o 
  15   3   9       87.87      133.89     37.66 o 
  16   3   9       65.64       23.89     17.74 o 
  17   3   9      496.00      520.88     78.02 o 
  18   3   9      710.02      707.24    127.37 o 
 -19   4   9      133.31       84.43     29.62 o 
 -18   4   9     1213.70     1100.83    105.77 o 
 -17   4   9     1490.29     1429.24    115.35 o 
 -16   4   9      256.31      278.66     51.56 o 
 -15   4   9     3245.05     3283.80    241.45 o 
 -14   4   9      640.38      634.42     66.91 o 
 -13   4   9     1608.27     1578.29     76.52 o 
 -12   4   9       96.22      114.40     32.40 o 
 -11   4   9     3698.69     3566.74    164.61 o 
 -10   4   9      401.97      426.67     83.37 o 
  -9   4   9    12128.91    11564.49    418.32 o 
  -8   4   9      597.75      532.35     89.75 o 
  -7   4   9     4021.59     3884.77    278.23 o 
  -6   4   9     3887.22     3795.42    190.67 o 
  -5   4   9      404.37      468.33     39.21 o 
  -4   4   9     3757.14     3831.48    108.46 o 
  -3   4   9     8819.23     8721.77    161.13 o 
  -2   4   9       61.94       47.73      9.63 o 
  -1   4   9     6477.15     6694.78    113.38 o 
   0   4   9      343.39      349.90     34.25 o 
   1   4   9       43.76       35.83     14.71 o 
   2   4   9     1807.41     1729.30     84.95 o 
   3   4   9     1933.87     2074.20    113.54 o 
   4   4   9       64.02       62.50     18.58 o 
   5   4   9     3656.64     3761.89    133.26 o 
   6   4   9       10.46       14.36     17.31 o 
   7   4   9     1724.44     1696.50     91.36 o 
   8   4   9     2126.00     2116.29    105.87 o 
   9   4   9      329.00       44.27    150.32 o 
  10   4   9      490.32      492.60     49.77 o 
  11   4   9     1215.14     1194.53     64.27 o 
  12   4   9       60.62       77.40     37.39 o 
  13   4   9     1813.35     1876.94    132.55 o 
  14   4   9        3.43       15.36     11.60 o 
  15   4   9     1134.70     1102.11    107.26 o 
  16   4   9     1100.30     1146.84    173.29 o 
  17   4   9        0.70      -40.97     35.79 o 
 -18   5   9       28.01       54.62     26.09 o 
 -17   5   9      236.42      169.47     43.23 o 
 -16   5   9      421.93      404.87     64.14 o 
 -15   5   9      112.33      127.43     34.05 o 
 -14   5   9        7.23       10.23     19.70 o 
 -13   5   9     3766.61     3964.83    263.05 o 
 -12   5   9        3.14       -9.48     12.89 o 
 -11   5   9     3192.41     3086.17    235.35 o 
 -10   5   9        7.87       -1.14     27.90 o 
  -9   5   9     1333.35     1315.98    150.20 o 
  -8   5   9      536.14      530.38     96.99 o 
  -7   5   9     3751.10     3779.86    249.15 o 
  -6   5   9       35.38      118.54     57.58 o 
  -5   5   9    11466.91    10957.87    411.31 o 
  -4   5   9      193.72      187.11     63.75 o 
  -3   5   9     2872.80     2820.31    204.69 o 
  -2   5   9        4.48        9.41     13.34 o 
  -1   5   9     1610.76     1689.07     71.89 o 
   0   5   9        7.45        8.04     14.81 o 
   1   5   9    12076.25    11874.72    160.20 o 
   2   5   9      501.11      464.74     39.95 o 
   3   5   9     2985.98     2815.89     96.60 o 
   4   5   9      103.62      107.62     36.39 o 
   5   5   9      476.55      538.13     74.35 o 
   6   5   9      476.40      377.57     54.10 o 
   7   5   9      666.61      575.91     86.65 o 
   8   5   9      212.42      263.78     62.44 o 
   9   5   9     3555.54     3603.35    233.61 o 
  10   5   9      446.69      520.68     91.47 o 
  11   5   9     4516.80     4835.09    144.00 o 
  12   5   9      107.23      103.00     33.48 o 
  13   5   9      383.20      447.49     65.67 o 
  14   5   9        2.50       25.15     13.86 o 
  15   5   9     3540.70     3431.78    192.32 o 
  16   5   9      565.14      443.57     71.17 o 
 -17   6   9      466.58      419.53     96.13 o 
 -16   6   9       32.61       29.03     27.19 o 
 -15   6   9      809.29      925.68     99.78 o 
 -14   6   9     1242.41     1463.14    178.26 o 
 -13   6   9        2.26        3.78     30.51 o 
 -12   6   9     1867.40     1701.11    189.43 o 
 -11   6   9      104.87       89.76     48.23 o 
 -10   6   9        1.55        2.95     25.76 o 
  -9   6   9      996.63     1093.00    146.64 o 
  -8   6   9      633.26      732.09    122.62 o 
  -7   6   9     2971.13     2752.35    225.22 o 
  -6   6   9     1739.75     1844.90    180.32 o 
  -5   6   9      281.18      366.34     84.14 o 
  -4   6   9      249.77      195.62     56.91 o 
  -3   6   9     2645.46     2675.74    211.05 o 
  -2   6   9      501.46      463.66     87.96 o 
  -1   6   9     1840.69     2023.24     88.87 o 
   0   6   9      144.49      203.17     22.32 o 
   1   6   9      277.33      182.27     49.21 o 
   2   6   9     2925.96     2942.84    149.49 o 
   3   6   9     1663.24     1640.60     97.50 o 
   4   6   9     1373.80     1264.24     70.30 o 
   5   6   9      823.33      803.47     58.04 o 
   6   6   9       53.12       54.98     51.65 o 
   7   6   9     2590.98     2428.47    128.87 o 
   8   6   9     2248.03     2365.19    128.17 o 
   9   6   9      164.07      149.05     34.25 o 
  10   6   9     5450.29     5234.41    421.68 o 
  11   6   9      617.76      638.33    105.18 o 
  12   6   9      346.19      450.74     66.90 o 
  13   6   9      648.29      610.33     61.20 o 
  14   6   9     1467.50     1359.35    133.66 o 
  15   6   9       11.58       -6.00     35.18 o 
 -15   7   9      161.70      241.54     86.34 o 
 -14   7   9      829.76      827.10    142.08 o 
 -13   7   9       75.73      123.43     60.22 o 
 -12   7   9      463.99      493.71    110.49 o 
 -11   7   9      154.74      224.52     77.17 o 
 -10   7   9     1860.45     1789.22    200.37 o 
  -9   7   9       70.86      122.13     59.45 o 
  -8   7   9     1382.35     1323.82    170.04 o 
  -7   7   9       61.77       55.09     46.08 o 
  -6   7   9      518.14      268.09     74.87 o 
  -5   7   9      231.42      190.42     65.54 o 
  -4   7   9     1656.80     1712.04    184.32 o 
  -3   7   9        1.02       10.39     34.57 o 
  -2   7   9     2469.32     3063.30    237.27 o 
  -1   7   9       16.12      -19.18     38.11 o 
   0   7   9     2079.87     2425.68    209.32 o 
   1   7   9      284.83      233.11     32.89 o 
   2   7   9        0.10      -12.77     15.09 o 
   3   7   9      391.12      401.23     46.27 o 
   4   7   9      796.18     1077.01     84.81 o 
   5   7   9     1044.84      959.75     82.33 o 
   6   7   9     7172.08     7547.63    234.80 o 
   7   7   9       95.42       79.86     27.21 o 
   8   7   9     1484.54     1278.63    146.39 o 
   9   7   9       30.14       86.45     34.47 o 
  10   7   9      812.38      910.83    126.76 o 
  11   7   9       38.74       65.06     35.63 o 
  12   7   9     3064.60     2857.48    171.84 o 
  13   7   9      297.48      250.43     40.79 o 
 -12   8   9      560.20      788.86    144.13 o 
 -11   8   9     1039.01      969.53    158.67 o 
 -10   8   9      160.89      191.49     75.17 o 
  -9   8   9     1229.66     1111.61    167.90 o 
  -8   8   9      548.35      455.66    112.26 o 
  -7   8   9      489.59      510.23    112.56 o 
  -6   8   9     1059.74     1211.84    168.55 o 
  -5   8   9      466.33      684.49    128.28 o 
  -4   8   9     2162.53     2252.27    223.27 o 
  -3   8   9       42.61      -16.12     48.29 o 
  -2   8   9       20.73      -39.42     29.22 o 
  -1   8   9     1404.42     1241.83    160.93 o 
   0   8   9      342.14      256.82     73.09 o 
   1   8   9      264.75      180.15     63.00 o 
   2   8   9     2355.62     2697.18    132.50 o 
   3   8   9      564.42      624.00     67.12 o 
   4   8   9      802.42      750.29     75.50 o 
   5   8   9       59.46       58.48     23.82 o 
   6   8   9        4.40       17.01     21.97 o 
   7   8   9      572.43      509.60     66.71 o 
   8   8   9     1693.32     1689.58    121.00 o 
   9   8   9      236.94      251.38     46.81 o 
  10   8   9     1181.44      867.52    130.43 o 
  -7   9   9      733.88      977.31    160.09 o 
  -6   9   9        9.10       32.74     51.99 o 
  -5   9   9     3140.47     3286.43    286.64 o 
  -4   9   9       34.25       45.10     51.43 o 
  -3   9   9       40.83      -35.64     36.42 o 
  -2   9   9       43.87       38.72     33.09 o 
  -1   9   9      474.20      438.75    105.11 o 
   0   9   9      203.48      225.42     80.62 o 
   1   9   9      504.23      606.12    123.33 o 
   2   9   9       24.02      -22.16     38.57 o 
   3   9   9     1187.71     1131.55    157.32 o 
   4   9   9      196.70      231.50     71.44 o 
   5   9   9        0.49      103.09     53.59 o 
   6   9   9       46.18       39.10     37.20 o 
   7   9   9      554.59      484.61    100.67 o 
 -20   0  10     3255.33     3303.82    231.20 o 
 -18   0  10     1240.81     1300.02     95.07 o 
 -16   0  10     6136.20     6359.20    202.02 o 
 -14   0  10    26184.10    26524.41    393.16 o 
 -12   0  10     6819.08     6681.35    179.12 o 
 -10   0  10     9126.78     8860.43    178.23 o 
  -8   0  10     5283.16     5362.79    131.70 o 
  -6   0  10    15570.06    16387.65    325.42 o 
  -4   0  10     1303.42     1282.41    112.17 o 
  -2   0  10    11784.71    12791.80    345.47 o 
   0   0  10     7082.09     7423.27    415.50 o 
   2   0  10     4038.69     1024.58   2057.66 o 
   4   0  10      979.30      452.89    483.88 o 
   6   0  10     4108.51     4449.10    276.58 o 
   8   0  10    20438.09    20492.75    298.35 o 
  10   0  10     3906.25     3870.06    123.72 o 
  12   0  10     1370.86     1211.03    101.67 o 
  14   0  10     1648.21     1689.40    180.19 o 
  16   0  10     2830.74     2747.89    242.70 o 
 -21   1  10     1288.30     1290.01    154.50 o 
 -20   1  10      960.34      955.83     87.02 o 
 -19   1  10      739.66      786.32     62.30 o 
 -18   1  10     1409.81     1404.27     85.25 o 
 -17   1  10      215.63      226.24     28.28 o 
 -16   1  10     1970.75     2075.04     81.75 o 
 -15   1  10     1148.28     1083.48     51.63 o 
 -14   1  10        1.37       -4.38      7.47 o 
 -13   1  10     8553.30     8155.03    123.45 o 
 -12   1  10     3112.37     2998.57     68.14 o 
 -11   1  10        8.33       11.83      5.90 o 
 -10   1  10     6218.86     6147.54    104.88 o 
  -9   1  10      999.67      956.33     40.38 o 
  -8   1  10        8.18        8.83      7.06 o 
  -7   1  10     3800.71     3647.84     74.73 o 
  -6   1  10     1850.83     1766.54     54.56 o 
  -5   1  10     2256.30     2142.02     64.96 o 
  -4   1  10     3415.77     3307.18    101.68 o 
  -3   1  10     3831.36     4764.44    153.80 o 
  -2   1  10     1260.21     1413.48     82.60 o 
  -1   1  10     5134.83     5174.32    155.41 o 
   0   1  10     5022.55     4664.04    118.79 o 
   1   1  10     5517.37     5228.71    177.98 o 
   2   1  10      458.84      445.16     35.30 o 
   3   1  10      571.96      656.63     49.61 o 
   4   1  10    11645.95    11847.28    187.36 o 
   5   1  10     4513.69     4433.49     94.92 o 
   6   1  10     3430.15     3308.70     80.86 o 
   7   1  10     3310.48     3390.98    104.12 o 
   8   1  10       49.03       41.99     10.42 o 
   9   1  10     4503.43     4425.94     97.94 o 
  10   1  10     2901.27     2795.36     74.36 o 
  11   1  10       56.04       58.53     16.67 o 
  12   1  10     5392.21     5268.89    147.40 o 
  13   1  10      411.94      336.38     62.04 o 
  14   1  10     1151.65     1142.04    104.93 o 
  15   1  10     2502.12     2629.69    164.05 o 
  16   1  10     1255.05     1299.75    118.78 o 
  17   1  10      200.36      252.57     52.58 o 
 -20   2  10       29.82        3.09     22.50 o 
 -19   2  10      734.77      722.21     78.89 o 
 -18   2  10      410.65      340.24     67.57 o 
 -17   2  10     2855.87     2710.94    110.33 o 
 -16   2  10       94.84       35.47     12.76 o 
 -15   2  10      402.64      415.30     34.96 o 
 -14   2  10      535.87      566.58     39.17 o 
 -13   2  10      763.16      720.86     48.02 o 
 -12   2  10      953.87      966.98     43.29 o 
 -11   2  10       56.20       52.36     12.73 o 
 -10   2  10      334.73      346.08     29.38 o 
  -9   2  10     5103.90     5191.76     91.95 o 
  -8   2  10      369.96      435.17     31.40 o 
  -7   2  10     4288.38     4156.59     86.93 o 
  -6   2  10      467.30      524.42     30.95 o 
  -5   2  10     3677.57     3470.91     77.70 o 
  -4   2  10      895.60      951.32     57.08 o 
  -3   2  10    22391.96    21816.19    337.69 o 
  -2   2  10     1734.35     1873.75    113.44 o 
  -1   2  10     5269.69     5181.36    115.56 o 
   0   2  10      101.92      100.92     17.47 o 
   1   2  10     2418.86     2303.61     80.13 o 
   2   2  10      227.73      199.00     21.41 o 
   3   2  10    10965.90    10611.94    273.85 o 
   4   2  10     1059.89     1194.50     59.43 o 
   5   2  10     3316.60     3285.31    151.34 o 
   6   2  10       41.84       53.42     11.23 o 
   7   2  10      711.52      677.88     37.81 o 
   8   2  10     2516.99     2409.76     72.56 o 
   9   2  10     4339.56     4317.79    116.80 o 
  10   2  10       76.74       65.91     11.39 o 
  11   2  10     9569.12     9435.92    221.23 o 
  12   2  10      543.36      471.55     71.06 o 
  13   2  10     1398.25     1815.94    129.69 o 
  14   2  10      282.65      307.28     55.22 o 
  15   2  10       18.51      -30.19     31.36 o 
  16   2  10       28.41       16.51     42.29 o 
  17   2  10     1116.35     1251.95    119.78 o 
 -20   3  10       39.62       17.13     23.66 o 
 -19   3  10        3.12       -5.07     32.16 o 
 -18   3  10      867.02      858.98     88.23 o 
 -17   3  10       25.92       18.50     21.21 o 
 -16   3  10      730.40      757.99     55.13 o 
 -15   3  10     1797.28     1859.59    100.85 o 
 -14   3  10      200.75      202.52     26.51 o 
 -13   3  10     1919.63     1724.80     76.21 o 
 -12   3  10      768.60      847.73     49.93 o 
 -11   3  10     4489.97     4575.51    118.90 o 
 -10   3  10        3.86       -2.11     11.41 o 
  -9   3  10     5527.44     5431.32     87.43 o 
  -8   3  10      158.09      210.06     39.15 o 
  -7   3  10    11094.16    11117.30    210.31 o 
  -6   3  10      205.46      264.55     29.81 o 
  -5   3  10     8792.45     8986.04    186.62 o 
  -4   3  10      955.83      910.12     46.74 o 
  -3   3  10      303.99      296.28     21.98 o 
  -2   3  10     2557.51     2727.19     79.17 o 
  -1   3  10     8347.81     8549.45    165.01 o 
   0   3  10      195.38      234.40     26.04 o 
   1   3  10    20444.21    20890.77    246.31 o 
   2   3  10       25.39       15.11      9.12 o 
   3   3  10     1082.60     1186.14     60.88 o 
   4   3  10     1244.75     1268.59     63.83 o 
   5   3  10     2365.51     2262.41     73.25 o 
   6   3  10      561.11      559.10     36.33 o 
   7   3  10     7242.36     6846.25    148.39 o 
   8   3  10      548.31      538.16     34.86 o 
   9   3  10      690.24      727.81     90.25 o 
  10   3  10      709.33      783.97     43.79 o 
  11   3  10      509.56      516.62     34.26 o 
  12   3  10     2182.24     2169.38    138.57 o 
  13   3  10     1687.37     1681.85    126.12 o 
  14   3  10     1246.05     1246.05    110.90 o 
  15   3  10     4759.71     5007.94    228.90 o 
  16   3  10       30.53        8.80     25.98 o 
  17   3  10     1467.04     1425.93    143.16 o 
 -19   4  10        1.00       -1.23     19.29 o 
 -18   4  10      220.25      226.00     49.31 o 
 -17   4  10      432.58      477.77     69.05 o 
 -16   4  10      775.51      880.09    130.22 o 
 -15   4  10      290.73      340.78     55.53 o 
 -14   4  10     5638.40     5951.42    228.04 o 
 -13   4  10     1106.26     1172.70     99.97 o 
 -12   4  10     1673.00     1672.78    170.99 o 
 -11   4  10     2820.57     2597.41    210.13 o 
 -10   4  10       41.59      -31.24     42.32 o 
  -9   4  10      274.99      152.50     50.35 o 
  -8   4  10     9616.65    10080.29    394.74 o 
  -7   4  10      141.15      134.92     46.50 o 
  -6   4  10     7624.84     7553.24    330.13 o 
  -5   4  10     1176.82     1226.39    131.79 o 
  -4   4  10      709.62      818.16    109.88 o 
  -3   4  10     9013.45     8662.33    237.90 o 
  -2   4  10     3473.22     3721.58    114.15 o 
  -1   4  10      158.32      168.55     19.58 o 
   0   4  10     7359.39     7390.26    153.68 o 
   1   4  10      183.36      180.48     21.71 o 
   2   4  10     5051.29     4931.63    112.47 o 
   3   4  10     2716.90     2632.83     94.22 o 
   4   4  10      103.51       97.13     24.49 o 
   5   4  10     2359.76     2251.89     88.58 o 
   6   4  10      404.61      424.01     44.98 o 
   7   4  10      235.38      273.48     60.71 o 
   8   4  10     6250.39     6754.94    193.82 o 
   9   4  10      509.71      468.13     51.06 o 
  10   4  10      822.27      135.40    409.55 o 
  11   4  10      130.05      115.43     35.36 o 
  12   4  10      164.72      259.95     49.34 o 
  13   4  10       53.62       59.97     23.24 o 
  14   4  10     3097.35     3239.23    182.16 o 
  15   4  10      110.68      122.37     44.15 o 
  16   4  10     1840.16     1767.47    140.76 o 
 -18   5  10     1263.40     1359.85    169.90 o 
 -17   5  10        0.37       25.48     21.73 o 
 -16   5  10     1499.98     1612.14    128.80 o 
 -15   5  10      390.98      262.32     52.27 o 
 -14   5  10        2.11       30.28     33.98 o 
 -13   5  10       68.57      122.97     53.87 o 
 -12   5  10     1105.59     1222.95    154.62 o 
 -11   5  10       26.78       23.34     44.87 o 
 -10   5  10    10865.23    11569.61    456.70 o 
  -9   5  10       70.65      101.02     47.31 o 
  -8   5  10      711.30      619.97    103.25 o 
  -7   5  10       34.06       54.15     41.45 o 
  -6   5  10     1041.36     1142.80    138.95 o 
  -5   5  10     1338.98     1415.56    149.86 o 
  -4   5  10     4847.83     4792.68    275.73 o 
  -3   5  10      332.64      326.15     73.71 o 
  -2   5  10      281.35      252.73     29.79 o 
  -1   5  10     2516.57     2575.63     91.24 o 
   0   5  10     2787.92     2894.61    151.64 o 
   1   5  10       62.05       25.87     20.19 o 
   2   5  10     2307.52     2286.45    108.05 o 
   3   5  10       81.42       70.85     17.14 o 
   4   5  10     4948.58     5413.06    188.16 o 
   5   5  10     1136.44     1049.23     74.47 o 
   6   5  10     1437.78     1593.19     96.26 o 
   7   5  10     1888.79     1927.08    109.94 o 
   8   5  10       44.74       56.39     27.83 o 
   9   5  10      753.02     1013.43    126.90 o 
  10   5  10     1918.61     1875.12    177.01 o 
  11   5  10      131.87      145.56     37.26 o 
  12   5  10     4089.16     4248.75    201.88 o 
  13   5  10     1373.83     1415.74    119.55 o 
  14   5  10       66.39       36.18     15.82 o 
  15   5  10      151.66       64.82     68.80 o 
 -17   6  10       47.07       19.75     28.07 o 
 -16   6  10      305.67      284.71     80.51 o 
 -15   6  10       25.44      105.46     57.54 o 
 -14   6  10     1094.88     1201.97    164.65 o 
 -13   6  10        1.06      -40.52     39.32 o 
 -12   6  10      265.68      156.49     64.03 o 
 -11   6  10      974.71      967.83    144.38 o 
 -10   6  10      439.97      370.04     88.57 o 
  -9   6  10     1505.84     1673.68    184.59 o 
  -8   6  10     1335.77     1297.36    160.93 o 
  -7   6  10       19.70       35.27     41.71 o 
  -6   6  10     1138.39     1028.73    138.74 o 
  -5   6  10     1004.31     1201.77    148.70 o 
  -4   6  10      275.32      163.99     62.58 o 
  -3   6  10     5686.32     6215.48    327.28 o 
  -2   6  10     1502.99     1642.42    169.81 o 
  -1   6  10     1264.58     1254.92     95.69 o 
   0   6  10      131.49      120.89     23.69 o 
   1   6  10       17.08       10.82      9.89 o 
   2   6  10      804.38      766.68     62.98 o 
   3   6  10     8281.36     8451.58    223.94 o 
   4   6  10        1.11       21.78     12.24 o 
   5   6  10     3493.28     3466.74    191.07 o 
   6   6  10     1466.92     1586.48    104.86 o 
   7   6  10       37.30      105.98     30.62 o 
   8   6  10     1509.44     1733.35    111.91 o 
   9   6  10      450.23      341.37     49.74 o 
  10   6  10     1439.05     1581.64    131.06 o 
  11   6  10     1204.70     1399.48    160.10 o 
  12   6  10       57.91      103.62     52.96 o 
  13   6  10     1090.66      994.91    102.47 o 
  14   6  10      581.15      761.95     92.28 o 
 -15   7  10     1989.02     2138.45    231.63 o 
 -14   7  10      126.84       44.29     46.21 o 
 -13   7  10      899.51     1005.68    157.44 o 
 -12   7  10        6.41      -79.73     53.15 o 
 -11   7  10      141.94      151.08     63.88 o 
 -10   7  10      226.40      216.95     74.49 o 
  -9   7  10     1149.16     1321.98    174.96 o 
  -8   7  10       16.03        2.26     39.92 o 
  -7   7  10     2811.18     3109.56    260.32 o 
  -6   7  10      684.69      586.01    112.05 o 
  -5   7  10     3421.64     3679.00    274.33 o 
  -4   7  10      111.58      169.32     62.57 o 
  -3   7  10      644.33      645.10    115.16 o 
  -2   7  10        6.40        3.96     28.03 o 
  -1   7  10     2697.06     2961.61    237.88 o 
   0   7  10        3.50        9.29      9.63 o 
   1   7  10     6016.47     6397.24    254.77 o 
   2   7  10      226.11      238.28     38.45 o 
   3   7  10      655.03      601.10     64.71 o 
   4   7  10      489.46      560.56     63.01 o 
   5   7  10     2340.17     2423.47    132.24 o 
   6   7  10        8.21       26.22     17.29 o 
   7   7  10     2160.66     2326.78    135.15 o 
   8   7  10        0.20       35.10     21.15 o 
   9   7  10     1973.25     1932.70    125.62 o 
  10   7  10        3.05       29.52     32.15 o 
  11   7  10       43.56       56.58     33.48 o 
  12   7  10       29.01       11.15     46.82 o 
 -11   8  10      595.77      693.16    132.43 o 
 -10   8  10       95.52       50.79     46.93 o 
  -9   8  10      717.81      999.54    157.29 o 
  -8   8  10      976.11     1110.42    164.28 o 
  -7   8  10      252.43      272.64     84.26 o 
  -6   8  10      422.50      570.89    113.99 o 
  -5   8  10      315.28      397.52     97.01 o 
  -4   8  10      736.79      750.31    135.76 o 
  -3   8  10      406.51      645.52    121.98 o 
  -2   8  10      139.12      111.76     52.57 o 
  -1   8  10     1130.46     1182.86    161.69 o 
   0   8  10      499.20      659.76    120.15 o 
   1   8  10       65.91      112.04     52.61 o 
   2   8  10      911.78      792.06    130.47 o 
   3   8  10     1415.75     1540.24    178.40 o 
   4   8  10       15.43        4.40     10.81 o 
   5   8  10     1134.73     1284.48    102.05 o 
   6   8  10     1577.28     1497.18    111.71 o 
   7   8  10      275.31      220.68     51.55 o 
   8   8  10      211.70      130.43     35.02 o 
   9   8  10      469.06      448.45     89.44 o 
  -5   9  10       55.29       75.81     58.70 o 
  -4   9  10      471.43      373.84    103.95 o 
  -3   9  10      416.21      281.03     85.43 o 
  -2   9  10      710.44      500.84    117.42 o 
  -1   9  10        0.77      -21.43     46.95 o 
   0   9  10        3.71      -61.62     49.15 o 
   1   9  10      211.95      209.22     67.77 o 
   2   9  10      242.21      327.76     90.21 o 
   3   9  10       23.78       71.35     53.66 o 
   4   9  10     1041.37     1034.68    153.62 o 
   5   9  10        0.59      -52.99     42.94 o 
 -21   0  11     6263.82     5864.44    312.95 o 
 -19   0  11     1131.69     1093.51     90.31 o 
 -17   0  11     2811.06     2871.33    141.27 o 
 -15   0  11       37.93       65.35     20.90 o 
 -13   0  11     6926.94     6689.39    293.07 o 
 -11   0  11      211.76      182.90     32.61 o 
  -9   0  11       34.46       16.19      8.34 o 
  -7   0  11     1884.42     2092.35     83.47 o 
  -5   0  11     6341.52     6585.68    170.35 o 
  -3   0  11    12680.53    12891.72    368.97 o 
  -1   0  11       30.74       36.57     22.08 o 
   1   0  11    13878.62    15014.88    378.10 o 
   3   0  11    10410.58    10203.39    256.09 o 
   5   0  11     3762.71     4041.18    139.83 o 
   7   0  11      630.76      623.79     55.56 o 
   9   0  11     6249.16     6147.22    171.88 o 
  11   0  11    10933.58    10587.83    320.38 o 
  13   0  11      227.80      192.03     61.40 o 
  15   0  11     2278.37     2468.76    227.21 o 
  17   0  11     1646.63     1818.67    206.83 o 
 -20   1  11     2119.31     1861.89    180.71 o 
 -19   1  11      399.96      300.63     39.48 o 
 -18   1  11      270.36      227.90     28.33 o 
 -17   1  11     1479.36     1547.82     73.13 o 
 -16   1  11      951.44      954.35     56.38 o 
 -15   1  11     1275.99     1267.34     56.95 o 
 -14   1  11      799.34      817.17     44.04 o 
 -13   1  11     1056.65     1061.98     48.81 o 
 -12   1  11      374.56      356.81     33.47 o 
 -11   1  11      938.25      935.26     51.36 o 
 -10   1  11     4126.97     4100.26     95.29 o 
  -9   1  11     7134.10     7312.53    117.21 o 
  -8   1  11     1591.65     1658.14     53.42 o 
  -7   1  11     6373.73     6373.77    102.84 o 
  -6   1  11     8103.36     8268.23    124.49 o 
  -5   1  11     1137.47     1227.78     51.60 o 
  -4   1  11     8038.46     8513.11    217.47 o 
  -3   1  11     3306.22     3383.20    135.55 o 
  -2   1  11      447.63      566.13     71.96 o 
  -1   1  11     6666.57     6756.99    186.89 o 
   0   1  11     3043.94     3394.48    130.01 o 
   1   1  11     8236.70     8060.43    229.17 o 
   2   1  11     4615.39     4863.08    151.73 o 
   3   1  11        0.04       10.83      7.95 o 
   4   1  11     3576.40     3724.95     92.42 o 
   5   1  11     5965.07     5898.65    135.65 o 
   6   1  11      134.34       40.07     37.08 o 
   7   1  11     4908.36     4961.24    111.13 o 
   8   1  11     1935.56     1927.92     69.01 o 
   9   1  11      473.86      438.00     32.97 o 
  10   1  11      694.29      726.14     43.31 o 
  11   1  11      836.82      762.10     39.48 o 
  12   1  11     2023.60     2094.30    136.84 o 
  13   1  11     1902.52     1920.87    167.67 o 
  14   1  11        0.15        4.88     13.32 o 
  15   1  11     1672.52     1574.35    129.28 o 
  16   1  11      808.61      777.48     93.55 o 
  17   1  11        4.05       -7.04     16.44 o 
 -20   2  11      135.51      139.06     38.26 o 
 -19   2  11      178.41      179.02     39.43 o 
 -18   2  11       39.84       13.62     16.18 o 
 -17   2  11      185.33      155.70     26.98 o 
 -16   2  11     1888.73     1866.10     89.36 o 
 -15   2  11       25.94       31.04     15.83 o 
 -14   2  11     8013.22     8142.75    259.93 o 
 -13   2  11     2236.37     2084.08     89.69 o 
 -12   2  11      992.41     1026.72     72.41 o 
 -11   2  11     2598.27     2731.91    111.72 o 
 -10   2  11     6004.20     5947.38    136.59 o 
  -9   2  11      484.59      453.89     30.58 o 
  -8   2  11     8728.07     8713.89    127.77 o 
  -7   2  11       82.26       88.13     11.84 o 
  -6   2  11     2826.52     2768.39     64.70 o 
  -5   2  11       41.81       22.15      7.81 o 
  -4   2  11     1054.75      963.90     60.01 o 
  -3   2  11     2815.20     2795.49    103.39 o 
  -2   2  11    22569.65    23682.26    689.85 o 
  -1   2  11       81.57       93.94     16.40 o 
   0   2  11     9711.27     9634.88    169.61 o 
   1   2  11      566.28      473.41     42.50 o 
   2   2  11      349.87      337.28     32.95 o 
   3   2  11      268.12      307.11     31.93 o 
   4   2  11     3998.62     3844.34    111.34 o 
   5   2  11      166.33      160.97     20.92 o 
   6   2  11     4612.97     4877.10    148.59 o 
   7   2  11      129.94       52.04     39.48 o 
   8   2  11     5627.43     5601.89    155.90 o 
   9   2  11     1058.91     1043.29     43.63 o 
  10   2  11     1171.13     1147.36     52.04 o 
  11   2  11      699.95      601.18     51.74 o 
  12   2  11     4327.53     4415.46    200.38 o 
  13   2  11        0.25        0.35     29.34 o 
  14   2  11     4792.49     4800.71    219.84 o 
  15   2  11      206.93      187.52     45.02 o 
  16   2  11      891.11      786.11     93.55 o 
 -20   3  11     1378.00     1329.07    113.37 o 
 -19   3  11       42.71        3.75     21.79 o 
 -18   3  11     1389.15     1296.14    169.64 o 
 -17   3  11      221.34      297.03     53.91 o 
 -16   3  11       17.05       -1.27     15.10 o 
 -15   3  11     1298.02     1318.49    106.10 o 
 -14   3  11     1135.80     1010.93     91.11 o 
 -13   3  11     1318.82     1262.96    145.75 o 
 -12   3  11     6693.18     6788.23    156.16 o 
 -11   3  11      396.46      448.37     46.31 o 
 -10   3  11     5013.60     5266.77    109.78 o 
  -9   3  11     1991.75     1979.04    143.96 o 
  -8   3  11       67.38      105.22     43.64 o 
  -7   3  11      502.22      448.17     82.71 o 
  -6   3  11    14551.76    14160.64    305.18 o 
  -5   3  11      862.58      900.90     27.54 o 
  -4   3  11     6942.60     6861.80     81.12 o 
  -3   3  11      552.51      573.39     39.54 o 
  -2   3  11     1512.95     1525.03     57.85 o 
  -1   3  11     2073.47     2306.78     72.74 o 
   0   3  11      850.42      889.84     46.53 o 
   1   3  11     2314.52     2212.89     83.80 o 
   2   3  11     4144.11     3968.98    130.85 o 
   3   3  11        1.53       -5.67      9.47 o 
   4   3  11     3403.41     3332.42    106.81 o 
   5   3  11      241.28      285.57     31.81 o 
   6   3  11      172.21      158.42     23.13 o 
   7   3  11      853.90      853.07     46.06 o 
   8   3  11     2119.81     2009.16     82.29 o 
   9   3  11      660.89      684.82     47.08 o 
  10   3  11     4287.32     4146.20    137.93 o 
  11   3  11      302.65      254.99     25.59 o 
  12   3  11     2581.82     2740.22    180.89 o 
  13   3  11      708.21      894.36     93.99 o 
  14   3  11      175.48      121.00     49.21 o 
  15   3  11      173.25      308.82     97.80 o 
  16   3  11     4762.78     5352.83    247.52 o 
 -19   4  11     3093.78     2999.57    176.65 o 
 -18   4  11       44.79       26.49     16.65 o 
 -17   4  11      479.82      458.47     79.00 o 
 -16   4  11      118.75      239.77     48.37 o 
 -15   4  11      653.92      786.10     86.02 o 
 -14   4  11     1700.57     1919.31    190.94 o 
 -13   4  11     8403.16     8646.23    398.65 o 
 -12   4  11      344.09      339.43     80.28 o 
 -11   4  11     2380.07     2416.81    206.28 o 
 -10   4  11      174.20      218.56     64.53 o 
  -9   4  11       73.47      145.65     49.68 o 
  -8   4  11     3162.09     2949.34    218.91 o 
  -7   4  11      439.16      506.66     91.31 o 
  -6   4  11     1363.64     1421.84    150.08 o 
  -5   4  11     3978.39     4009.17    245.31 o 
  -4   4  11       28.82       49.73     36.08 o 
  -3   4  11     3356.05     3196.03     79.72 o 
  -2   4  11     1419.93     1376.23     63.56 o 
  -1   4  11      114.67       82.75     31.73 o 
   0   4  11      387.99      372.62     34.23 o 
   1   4  11      264.56      282.62     31.14 o 
   2   4  11     1517.69     1607.97     74.66 o 
   3   4  11     9652.87     9569.82    247.59 o 
   4   4  11       48.31       35.75     13.62 o 
   5   4  11     1715.91     1639.04    140.65 o 
   6   4  11      172.05      226.37     35.19 o 
   7   4  11     2077.54     1967.60    200.09 o 
   8   4  11     1824.79     1944.48    168.44 o 
   9   4  11     4879.97     5022.67    277.66 o 
  10   4  11       45.29       74.32     21.61 o 
  11   4  11     3525.82     3613.28    181.01 o 
  12   4  11     1499.20     1419.44    117.37 o 
  13   4  11      351.66      324.99     57.43 o 
  14   4  11      434.82      500.50     73.54 o 
  15   4  11     1576.76     1709.89    137.88 o 
  16   4  11      239.43      313.85     92.98 o 
 -18   5  11      148.90      197.42     66.50 o 
 -17   5  11     1273.11     1237.02    165.91 o 
 -16   5  11      133.46      105.84     56.07 o 
 -15   5  11     2209.52     2353.09    222.02 o 
 -14   5  11      163.18      150.68     60.33 o 
 -13   5  11        5.63      -74.36     49.57 o 
 -12   5  11     1906.75     1933.06    199.97 o 
 -11   5  11      849.70      956.75    136.73 o 
 -10   5  11      629.22      613.63    108.44 o 
  -9   5  11     1613.66     1812.30    185.06 o 
  -8   5  11       72.91       89.18     39.98 o 
  -7   5  11     5564.62     5397.55    309.44 o 
  -6   5  11        0.19       17.41     31.92 o 
  -5   5  11      385.83      257.14     71.41 o 
  -4   5  11      135.39      253.50     65.33 o 
  -3   5  11      394.05      304.72     72.56 o 
  -2   5  11     1934.73     1997.88     67.92 o 
  -1   5  11     4086.27     4425.18    124.43 o 
   0   5  11      210.61      178.40     27.98 o 
   1   5  11     5855.36     6168.30    209.66 o 
   2   5  11     1951.78     2029.90    104.15 o 
   3   5  11      224.70      207.51     35.56 o 
   4   5  11        0.97       -1.55     12.49 o 
   5   5  11     7224.02     7788.68    220.83 o 
   6   5  11     1258.73     1185.20    119.48 o 
   7   5  11     5774.79     6029.23    198.93 o 
   8   5  11      695.01      808.43     72.98 o 
   9   5  11      543.33      535.85     94.35 o 
  10   5  11      299.34      288.37     68.26 o 
  11   5  11      342.86      375.13     60.37 o 
  12   5  11        5.20      -21.88     20.47 o 
  13   5  11     2427.85     2486.20    161.23 o 
  14   5  11       43.71       30.32     16.29 o 
  15   5  11     2718.96     2570.73    171.74 o 
 -16   6  11      836.72      934.84    149.35 o 
 -15   6  11      113.68       99.64     42.32 o 
 -14   6  11      906.26      614.73    119.32 o 
 -13   6  11     1246.25     1370.82    177.43 o 
 -12   6  11       49.22      -17.48     43.53 o 
 -11   6  11      445.64      399.00     96.79 o 
 -10   6  11       29.63       95.07     50.41 o 
  -9   6  11      255.31      269.90     81.84 o 
  -8   6  11     4077.30     4371.46    296.56 o 
  -7   6  11      321.02      270.46     73.15 o 
  -6   6  11     1170.56     1409.41    165.90 o 
  -5   6  11     1075.84     1084.81    144.70 o 
  -4   6  11       31.49       20.38     29.55 o 
  -3   6  11     1593.87     1931.44    188.50 o 
  -2   6  11       79.03       70.76     46.84 o 
  -1   6  11      142.41      147.39     22.44 o 
   0   6  11     3406.28     3329.81    120.17 o 
   1   6  11     1916.70     2124.15    104.29 o 
   2   6  11      619.51      684.03     63.45 o 
   3   6  11     1549.74     1896.26    108.30 o 
   4   6  11      621.20      722.16     68.74 o 
   5   6  11      929.97      991.85     82.92 o 
   6   6  11     2060.63     2244.58    161.09 o 
   7   6  11      159.25       98.69     43.79 o 
   8   6  11     1498.14     1493.18    104.76 o 
   9   6  11     1344.93     1487.66    109.76 o 
  10   6  11      249.77      194.00     63.52 o 
  11   6  11      989.13      756.89    121.91 o 
  12   6  11      849.62      901.79     97.34 o 
  13   6  11       29.86       95.97     37.35 o 
 -14   7  11      770.93      806.95    142.09 o 
 -13   7  11      116.33      188.15     69.37 o 
 -12   7  11     1503.68     1801.90    211.63 o 
 -11   7  11      313.90      206.55     73.18 o 
 -10   7  11     1633.49     1861.81    211.22 o 
  -9   7  11      209.80      265.54     87.56 o 
  -8   7  11        1.68       15.53     34.37 o 
  -7   7  11        0.04        2.08     28.14 o 
  -6   7  11     2169.02     2429.95    230.95 o 
  -5   7  11      109.37      137.61     48.98 o 
  -4   7  11     5308.68     4587.74    311.04 o 
  -3   7  11     1396.87     1275.82    165.20 o 
  -2   7  11      149.04       73.20     41.89 o 
  -1   7  11      343.15      366.62     90.57 o 
   0   7  11     1562.58     1615.44    180.06 o 
   1   7  11        0.21        3.25     10.33 o 
   2   7  11     2592.51     2554.16    125.03 o 
   3   7  11       25.30       21.49     22.42 o 
   4   7  11     2541.17     2394.42    153.28 o 
   5   7  11      541.92      656.98     70.32 o 
   6   7  11      211.23      238.20     76.69 o 
   7   7  11       47.60      -17.53     20.41 o 
   8   7  11      804.37      868.57     94.05 o 
   9   7  11      714.37      663.36    108.75 o 
  10   7  11     2419.96     2018.08    195.34 o 
  11   7  11        2.49       -5.57     18.95 o 
 -10   8  11      614.58      618.00    132.96 o 
  -9   8  11      223.08      159.77     73.32 o 
  -8   8  11     1446.86     1953.28    222.57 o 
  -7   8  11      249.15      243.84     82.65 o 
  -6   8  11      956.29      867.62    147.17 o 
  -5   8  11      882.11      903.23    145.91 o 
  -4   8  11      225.24      239.06     80.52 o 
  -3   8  11      223.41      274.07     85.32 o 
  -2   8  11     5302.25     5615.40    357.66 o 
  -1   8  11        7.83      -16.40     37.93 o 
   0   8  11      985.04     1055.61    153.01 o 
   1   8  11      233.23      306.74     89.35 o 
   2   8  11       75.01       10.28     32.70 o 
   3   8  11     1574.41     1498.58    179.27 o 
   4   8  11      806.32      637.05    114.24 o 
   5   8  11      945.04      880.07    135.16 o 
   6   8  11     1882.65     1695.97    185.25 o 
   7   8  11       53.90       53.86     24.24 o 
   8   8  11      267.96      325.05     54.52 o 
  -4   9  11       24.33       32.41     36.20 o 
  -3   9  11      228.53      286.88     86.35 o 
  -2   9  11      646.34      552.03    119.97 o 
  -1   9  11     2441.91     2541.78    252.05 o 
   0   9  11      343.71      280.76     85.79 o 
   1   9  11     1766.17     1581.64    196.29 o 
   2   9  11       63.06       53.74     59.62 o 
   3   9  11      116.52      235.94     79.11 o 
   4   9  11      205.02      334.37     93.00 o 
 -20   0  12      111.21       80.97     37.11 o 
 -18   0  12     2626.42     2287.38    142.17 o 
 -16   0  12      557.08      406.14     79.55 o 
 -14   0  12     1935.33     1874.04    165.66 o 
 -12   0  12     1263.09     1189.07     87.09 o 
 -10   0  12    11290.33    10842.03    248.61 o 
  -8   0  12     6792.07     6566.21    184.29 o 
  -6   0  12      275.18      332.65     39.19 o 
  -4   0  12     5034.27     4909.54    242.61 o 
  -2   0  12    20342.44    21150.67    489.23 o 
   0   0  12    12479.23    12614.45    369.11 o 
   2   0  12     3379.66     3291.15    184.15 o 
   4   0  12    11630.71    11665.56    337.07 o 
   6   0  12     1947.10     2124.29    106.79 o 
   8   0  12      114.93       88.45     21.04 o 
  10   0  12      122.89       94.63     25.80 o 
  12   0  12     5033.80     5173.72    310.58 o 
  14   0  12     2077.68     2178.26    212.07 o 
  16   0  12       91.76      138.63     58.91 o 
 -20   1  12     3148.97     2838.30    156.25 o 
 -19   1  12      107.35       52.77     18.53 o 
 -18   1  12      357.33      337.92     36.00 o 
 -17   1  12     1570.03     1435.86     71.68 o 
 -16   1  12      710.38      703.15     49.22 o 
 -15   1  12      763.83      827.08     67.85 o 
 -14   1  12     2603.58     2514.65    117.18 o 
 -13   1  12      576.43      533.48     66.90 o 
 -12   1  12      597.46      541.28     47.44 o 
 -11   1  12      426.14      448.42     36.61 o 
 -10   1  12      555.55      547.61     45.07 o 
  -9   1  12     1627.54     1709.75     74.99 o 
  -8   1  12      429.63      451.04     34.08 o 
  -7   1  12      610.87      581.96     35.03 o 
  -6   1  12    14545.48    14304.57    158.31 o 
  -5   1  12     3422.72     3537.41     84.03 o 
  -4   1  12     6778.69     6787.15    202.68 o 
  -3   1  12     2436.12     2376.51     97.18 o 
  -2   1  12      634.05      557.50     40.26 o 
  -1   1  12      325.12      275.91     32.55 o 
   0   1  12     5413.00     5458.76    173.04 o 
   1   1  12      771.12      795.88     66.10 o 
   2   1  12     7602.65     7657.79    200.18 o 
   3   1  12      951.08      990.69     70.42 o 
   4   1  12     1330.49     1418.34     69.88 o 
   5   1  12     3283.94     3408.86    108.17 o 
   6   1  12     2556.32     2608.11     80.00 o 
   7   1  12     2300.90     2275.99     68.35 o 
   8   1  12     5949.83     5698.50    124.83 o 
   9   1  12      579.61      524.12     37.74 o 
  10   1  12     1134.61      973.98     49.89 o 
  11   1  12     2586.98     2551.67    150.00 o 
  12   1  12      101.29       31.30     59.25 o 
  13   1  12     1944.26     2196.67    147.06 o 
  14   1  12      242.40      242.11    101.48 o 
  15   1  12      166.71      157.87     42.00 o 
  16   1  12     1806.42     1852.60    146.44 o 
 -20   2  12      437.92      445.85     65.46 o 
 -19   2  12     1990.20     1931.22    145.02 o 
 -18   2  12        0.31        4.78     14.10 o 
 -17   2  12        6.43       -9.87     68.62 o 
 -16   2  12      129.29      159.34     38.89 o 
 -15   2  12      646.26      705.89     75.25 o 
 -14   2  12       98.76      132.18     52.09 o 
 -13   2  12    10015.28     9721.18    613.74 o 
 -12   2  12      132.65      107.85     24.72 o 
 -11   2  12      874.33      920.66     56.90 o 
 -10   2  12        3.60       13.11     34.26 o 
  -9   2  12     4073.75     3972.90    110.77 o 
  -8   2  12      381.35      338.55     28.18 o 
  -7   2  12     9480.32     9592.16    155.27 o 
  -6   2  12       45.44       48.92     10.72 o 
  -5   2  12     4867.02     4918.83    133.70 o 
  -4   2  12       45.38       39.39     12.73 o 
  -3   2  12      306.37      351.24     52.41 o 
  -2   2  12      388.52      335.93     37.79 o 
  -1   2  12      996.15     1034.19     50.98 o 
   0   2  12      194.20      193.89     22.13 o 
   1   2  12     8534.77     8331.66    166.97 o 
   2   2  12     1497.42     1350.20     68.01 o 
   3   2  12     2570.74     2514.96     93.57 o 
   4   2  12     1418.04     1345.14     68.59 o 
   5   2  12      495.10      483.39     41.38 o 
   6   2  12      155.56      169.03     25.34 o 
   7   2  12     4077.81     4127.46    176.84 o 
   8   2  12       97.66       77.75     13.32 o 
   9   2  12     8974.65     8321.85    151.15 o 
  10   2  12      117.77      123.41     18.85 o 
  11   2  12     3956.12     4247.91    195.42 o 
  12   2  12      940.96      983.38    152.00 o 
  13   2  12      734.82      829.97    102.40 o 
  14   2  12       49.13       19.31     26.03 o 
  15   2  12     3822.52     3701.02    202.96 o 
  16   2  12       16.20       35.08     20.07 o 
 -19   3  12     1410.14     1276.09    112.98 o 
 -18   3  12       14.70        3.86     21.64 o 
 -17   3  12     4098.42     3946.93    224.59 o 
 -16   3  12        3.53        3.67     19.33 o 
 -15   3  12     1526.67     1434.43    163.12 o 
 -14   3  12      624.35      700.05    113.95 o 
 -13   3  12     1064.91      973.73    133.49 o 
 -12   3  12      501.40      572.56    100.86 o 
 -11   3  12     1505.45     1541.02     66.48 o 
 -10   3  12     1149.16     1049.04     48.41 o 
  -9   3  12     3472.86     3422.78     76.40 o 
  -8   3  12      131.93       29.20     27.87 o 
  -7   3  12      858.17      746.36     30.77 o 
  -6   3  12     1853.95     1756.66     43.08 o 
  -5   3  12     1875.06     1844.01     58.20 o 
  -4   3  12     1285.27     1323.33     62.28 o 
  -3   3  12     6478.15     6765.25    151.29 o 
  -2   3  12      701.27      680.84     45.14 o 
  -1   3  12      680.00      680.47     46.89 o 
   0   3  12      278.71      301.56     32.62 o 
   1   3  12      351.00      360.92     35.95 o 
   2   3  12     3873.00     3769.72    101.54 o 
   3   3  12      257.38      223.10     25.58 o 
   4   3  12     1238.71     1231.28     67.45 o 
   5   3  12    10779.34    10975.13    318.42 o 
   6   3  12      492.72      543.48     49.26 o 
   7   3  12     3024.60     2969.26    140.05 o 
   8   3  12     3824.75     3419.82    112.06 o 
   9   3  12       66.43      106.44     16.02 o 
  10   3  12     1077.24      980.54     72.80 o 
  11   3  12     4026.38     4219.36    196.45 o 
  12   3  12       24.17       59.21     23.31 o 
  13   3  12     2825.86     2765.05    264.74 o 
  14   3  12      246.14      204.28     49.15 o 
  15   3  12      118.74       94.98     35.47 o 
 -18   4  12      561.53      508.73    105.19 o 
 -17   4  12      194.33      255.78     76.93 o 
 -16   4  12     2645.04     2521.00    227.61 o 
 -15   4  12      438.03      371.01     87.61 o 
 -14   4  12      732.53      677.49    118.29 o 
 -13   4  12     3234.37     3466.17    258.48 o 
 -12   4  12       32.59       65.20     44.73 o 
 -11   4  12     1042.18     1177.30    147.72 o 
 -10   4  12     1430.03     1247.31    151.64 o 
  -9   4  12     1234.25      997.40    130.92 o 
  -8   4  12     5007.79     5298.16    301.48 o 
  -7   4  12      787.01      927.48    127.39 o 
  -6   4  12      170.01      124.90     46.72 o 
  -5   4  12        6.58       -9.09     37.61 o 
  -4   4  12     3053.02     3325.86    228.47 o 
  -3   4  12      370.56      448.57     42.34 o 
  -2   4  12     7463.22     7963.86    373.65 o 
  -1   4  12     1623.81     1790.14     84.82 o 
   0   4  12      833.20      774.50     59.68 o 
   1   4  12     3190.25     3077.17    124.77 o 
   2   4  12      531.55      540.34     54.74 o 
   3   4  12     1604.76     1638.09     79.21 o 
   4   4  12     4811.52     4849.59    189.71 o 
   5   4  12      644.14      582.58     69.53 o 
   6   4  12     2469.84     2418.61    144.79 o 
   7   4  12      125.25      121.16     26.21 o 
   8   4  12      166.25      166.91     51.19 o 
   9   4  12      138.48      184.81     57.01 o 
  10   4  12     1124.26     1165.43    117.62 o 
  11   4  12     1725.36     1537.71    158.66 o 
  12   4  12     2493.79     2365.07    231.02 o 
  13   4  12      189.82      223.90     48.42 o 
  14   4  12      225.83      273.52     56.33 o 
  15   4  12     1216.53     1214.48    118.90 o 
 -17   5  12        0.62       46.16     54.62 o 
 -16   5  12      163.01      175.37     68.67 o 
 -15   5  12       42.72      114.50     60.79 o 
 -14   5  12     3310.57     3225.37    263.34 o 
 -13   5  12      396.08      471.99    103.95 o 
 -12   5  12     3363.58     3447.52    268.30 o 
 -11   5  12       37.07       99.22     57.60 o 
 -10   5  12     2303.50     2458.87    220.40 o 
  -9   5  12      359.42      483.82     99.90 o 
  -8   5  12     1214.36     1569.46    173.68 o 
  -7   5  12        1.53        2.06     23.16 o 
  -6   5  12     5461.98     5290.41    308.77 o 
  -5   5  12      228.31      176.74     53.35 o 
  -4   5  12     6170.27     5808.02    318.25 o 
  -3   5  12      767.09      746.59    113.30 o 
  -2   5  12     1249.64     1427.83     61.40 o 
  -1   5  12       15.39        3.45     12.80 o 
   0   5  12     8876.23     9858.21    347.60 o 
   1   5  12       65.77       56.79     20.55 o 
   2   5  12     2455.81     2536.13    119.49 o 
   3   5  12      301.35      290.17     42.19 o 
   4   5  12      721.96      780.70     70.59 o 
   5   5  12      186.75      183.57     36.72 o 
   6   5  12     1407.33     1570.76    103.30 o 
   7   5  12       81.07       58.89     20.52 o 
   8   5  12     3534.11     3885.05    163.97 o 
   9   5  12      371.22      350.84     61.51 o 
  10   5  12     1107.31      967.27    131.66 o 
  11   5  12      478.16      370.85     60.46 o 
  12   5  12       72.48       49.95     24.09 o 
  13   5  12      247.37      237.30     71.91 o 
  14   5  12     1014.29     1064.64    132.78 o 
 -16   6  12       21.65       48.63     44.12 o 
 -15   6  12      646.25      993.45    155.52 o 
 -14   6  12      310.63      390.39    102.30 o 
 -13   6  12     2046.43     2221.49    229.54 o 
 -12   6  12     1974.88     1989.91    212.08 o 
 -11   6  12     1870.16     2105.06    217.55 o 
 -10   6  12      665.55      876.99    140.33 o 
  -9   6  12      165.70      263.93     82.08 o 
  -8   6  12       45.31       86.90     36.05 o 
  -7   6  12     2845.18     3120.01    254.59 o 
  -6   6  12      206.44      197.53     67.67 o 
  -5   6  12     2934.01     2901.70    240.52 o 
  -4   6  12      109.39      107.68     37.19 o 
  -3   6  12       12.73       -1.76     29.88 o 
  -2   6  12     1267.51     1190.58    151.61 o 
  -1   6  12     5894.80     6203.02    319.86 o 
   0   6  12     1461.78     1638.44     86.03 o 
   1   6  12     1607.24     1795.22     97.54 o 
   2   6  12      885.67      886.57     97.82 o 
   3   6  12     2270.85     2332.33    122.16 o 
   4   6  12     1535.26     1698.46    107.41 o 
   5   6  12        1.81      -22.80     16.83 o 
   6   6  12     1209.25     1251.46    132.49 o 
   7   6  12     2370.68     2589.69    139.03 o 
   8   6  12        0.89       18.08     24.58 o 
   9   6  12     2891.61     3036.28    151.72 o 
  10   6  12      110.85       95.15     45.16 o 
  11   6  12      622.77      428.66     91.46 o 
  12   6  12     2805.35     2690.38    169.43 o 
 -13   7  12      181.16      214.95     76.44 o 
 -12   7  12      450.05      457.47    110.00 o 
 -11   7  12     3839.90     4392.02    331.77 o 
 -10   7  12      438.42      407.85    104.06 o 
  -9   7  12     1633.90     1884.94    212.38 o 
  -8   7  12       26.46       21.52     35.94 o 
  -7   7  12      169.11      130.61     64.97 o 
  -6   7  12      200.96      247.83     79.62 o 
  -5   7  12      223.38      273.50     74.25 o 
  -4   7  12      104.68      173.10     64.99 o 
  -3   7  12      295.17      277.33     78.96 o 
  -2   7  12      850.39     1006.25    147.84 o 
  -1   7  12     3423.07     3211.74    257.56 o 
   0   7  12      110.98       65.65     45.45 o 
   1   7  12      571.03      567.81    107.52 o 
   2   7  12      139.98      114.61     28.27 o 
   3   7  12     1334.40     1406.78     97.56 o 
   4   7  12        0.89       16.65     14.40 o 
   5   7  12     2922.61     2970.78    151.26 o 
   6   7  12      134.12       62.53     23.31 o 
   7   7  12     1355.17     1305.72    103.93 o 
   8   7  12        5.38      -21.76     26.90 o 
   9   7  12      222.77      181.86     60.07 o 
  10   7  12        0.15      -52.67     35.11 o 
  -9   8  12      138.03      261.13     82.34 o 
  -8   8  12      968.18      866.50    151.61 o 
  -7   8  12     1051.11     1352.37    186.52 o 
  -6   8  12      187.58       71.84     49.07 o 
  -5   8  12      643.07      606.01    125.67 o 
  -4   8  12      401.88      473.64    111.80 o 
  -3   8  12       24.10       28.99     41.65 o 
  -2   8  12       37.09       42.68     48.36 o 
  -1   8  12       22.99       20.69     51.03 o 
   0   8  12      449.67      286.45     84.40 o 
   1   8  12     1371.69     1309.99    171.85 o 
   2   8  12       33.44       54.31     39.57 o 
   3   8  12      522.30      587.23    115.58 o 
   4   8  12     1146.42      874.36    136.46 o 
   5   8  12       37.15       68.84     45.83 o 
   6   8  12      414.78      306.23     85.19 o 
   7   8  12      258.09      333.50     85.70 o 
  -2   9  12       31.61      203.05     86.76 o 
  -1   9  12       22.25       45.52     48.77 o 
   0   9  12     1975.84     1824.41    218.57 o 
   1   9  12        0.07      -56.56     42.94 o 
   2   9  12     1990.31     2061.04    225.02 o 
 -19   0  13     1042.30      989.84     88.96 o 
 -17   0  13      252.96      135.51     46.58 o 
 -15   0  13     2428.71     2051.76    182.08 o 
 -13   0  13     5912.51     5871.60    202.18 o 
 -11   0  13     1308.23     1470.49     96.08 o 
  -9   0  13     8203.75     7883.67    381.65 o 
  -7   0  13    18001.25    17306.51    309.88 o 
  -5   0  13     1104.93     1223.19     80.26 o 
  -3   0  13     3382.50     3099.07    139.30 o 
  -1   0  13     3043.45     3201.63    138.42 o 
   1   0  13     5354.12     5156.86    391.58 o 
   3   0  13       47.96       36.72     16.83 o 
   5   0  13     4151.32     3887.96    149.81 o 
   7   0  13     2517.16     2572.68    123.52 o 
   9   0  13     3734.99     3485.12    238.04 o 
  11   0  13       89.52      175.33     58.96 o 
  13   0  13     3440.82     3540.93    268.13 o 
  15   0  13     2286.67     2427.49    235.20 o 
 -20   1  13      686.60      548.20     70.13 o 
 -19   1  13      318.33      282.74     87.40 o 
 -18   1  13       29.93       31.11     51.21 o 
 -17   1  13     2707.27     2719.34    152.77 o 
 -16   1  13     1361.89     1317.18    105.27 o 
 -15   1  13      936.72     1005.37     91.83 o 
 -14   1  13     2257.55     2160.71    101.71 o 
 -13   1  13     3556.43     3187.39    120.34 o 
 -12   1  13       97.88       92.83     20.03 o 
 -11   1  13     3587.46     3534.70    121.09 o 
 -10   1  13     3499.83     3386.31    100.49 o 
  -9   1  13     1650.45     1545.32     66.42 o 
  -8   1  13     2542.44     2460.23     82.53 o 
  -7   1  13       16.39        3.40      9.48 o 
  -6   1  13     2442.56     2521.44     81.21 o 
  -5   1  13     8365.83     8338.99    147.58 o 
  -4   1  13     2171.30     2337.59    101.04 o 
  -3   1  13     7908.84     7827.55    157.68 o 
  -2   1  13     5461.24     5953.55    136.40 o 
  -1   1  13      631.91      608.38     43.73 o 
   0   1  13     1495.93     1455.96     65.87 o 
   1   1  13     1329.98     1316.28     61.94 o 
   2   1  13     3898.29     3932.25    150.81 o 
   3   1  13      436.18      400.65     44.92 o 
   4   1  13       83.30       57.43     24.73 o 
   5   1  13     2785.19     2790.49    102.50 o 
   6   1  13     1901.47     1857.89     97.26 o 
   7   1  13      702.81      649.80     44.11 o 
   8   1  13     4405.79     3971.58    135.30 o 
   9   1  13     1974.51     1951.30     75.64 o 
  10   1  13      573.79      497.95     48.09 o 
  11   1  13     3084.22     3220.69    353.57 o 
  12   1  13      677.32      660.05    165.78 o 
  13   1  13     1115.37     1399.28    119.68 o 
  14   1  13     1104.71     1064.86    111.96 o 
  15   1  13      407.72      448.81     72.77 o 
 -19   2  13       31.40       -2.39     43.27 o 
 -18   2  13     1627.24     1435.81    165.07 o 
 -17   2  13       38.37       46.08     40.67 o 
 -16   2  13      438.52      405.44     86.53 o 
 -15   2  13       47.92       60.31     32.55 o 
 -14   2  13      616.38      707.75    113.07 o 
 -13   2  13      860.81     1011.86    132.15 o 
 -12   2  13     3251.74     3182.69    155.20 o 
 -11   2  13        2.33       -9.14      9.58 o 
 -10   2  13     1303.87     1248.76     66.28 o 
  -9   2  13     1363.66     1288.78     75.91 o 
  -8   2  13        3.41       -7.18     11.18 o 
  -7   2  13      664.85      635.63     39.87 o 
  -6   2  13     1631.25     1611.59     63.27 o 
  -5   2  13       82.56       87.65     17.12 o 
  -4   2  13     4144.37     3964.54    159.06 o 
  -3   2  13      217.47      225.24     56.01 o 
  -2   2  13     6482.53     6523.93    207.61 o 
  -1   2  13       24.41        8.48      9.64 o 
   0   2  13      852.39      745.64     45.54 o 
   1   2  13     1905.00     1793.19     71.26 o 
   2   2  13     6989.85     6729.24    172.07 o 
   3   2  13      261.84      268.81     28.13 o 
   4   2  13    16066.47    15601.75    244.56 o 
   5   2  13      129.73       89.60     19.05 o 
   6   2  13     1463.50     1449.11     74.56 o 
   7   2  13     1827.70     1382.98     73.21 o 
   8   2  13     2751.25     2665.18     92.69 o 
   9   2  13      254.97      232.99     22.82 o 
  10   2  13     3812.99     3664.41    251.53 o 
  11   2  13      451.59      526.83     70.26 o 
  12   2  13     6035.80     5955.95    242.46 o 
  13   2  13      137.71      184.73     52.31 o 
  14   2  13       33.74       88.51     64.66 o 
  15   2  13     1005.63     1034.08    109.29 o 
 -19   3  13      363.02      296.89     78.45 o 
 -18   3  13      191.92      190.89     61.56 o 
 -17   3  13       68.58       33.51     33.58 o 
 -16   3  13     2422.75     2624.23    227.71 o 
 -15   3  13      202.73      245.68     71.63 o 
 -14   3  13     4305.92     4533.68    294.25 o 
 -13   3  13       48.87       31.81     33.58 o 
 -12   3  13        1.69       33.30     32.78 o 
 -11   3  13      613.50      621.35    106.32 o 
 -10   3  13      603.73      669.98    152.19 o 
  -9   3  13     2140.49     2129.91     66.35 o 
  -8   3  13     1247.14     1169.15     48.64 o 
  -7   3  13       37.01       20.29      5.65 o 
  -6   3  13     4371.08     4557.56    118.75 o 
  -5   3  13      751.34      809.84     41.30 o 
  -4   3  13      267.82      310.82     33.64 o 
  -3   3  13     5061.10     5307.91    372.85 o 
  -2   3  13      474.58      515.64     47.28 o 
  -1   3  13      272.07      260.97     36.08 o 
   0   3  13    11794.61    11833.52    243.53 o 
   1   3  13     1570.72     1480.90     74.50 o 
   2   3  13     2136.66     2116.75     89.95 o 
   3   3  13      250.98      228.02     30.06 o 
   4   3  13        2.47        3.62     12.26 o 
   5   3  13       81.60      101.70     20.00 o 
   6   3  13     6899.63     6538.35    629.96 o 
   7   3  13       16.24       12.64     11.70 o 
   8   3  13    10134.80     9545.42    653.72 o 
   9   3  13      106.70      102.67     45.62 o 
  10   3  13       26.25       17.76     23.31 o 
  11   3  13      332.03      434.51     63.86 o 
  12   3  13     2106.19     2262.96    150.85 o 
  13   3  13      276.40      290.91     57.87 o 
  14   3  13     2265.67     2300.98    160.14 o 
  15   3  13      519.28      577.44    117.07 o 
 -18   4  13      714.91      798.41    134.43 o 
 -17   4  13      436.15      618.93    116.66 o 
 -16   4  13       91.40       94.39     49.53 o 
 -15   4  13     1487.23     1263.70    164.19 o 
 -14   4  13        0.15        2.33     27.99 o 
 -13   4  13     3205.71     3485.40    265.26 o 
 -12   4  13     1312.22     1479.68    172.44 o 
 -11   4  13       52.49      118.44     57.52 o 
 -10   4  13     1409.98     1400.36    163.54 o 
  -9   4  13     3625.48     3882.14    266.77 o 
  -8   4  13      282.32      213.04     67.24 o 
  -7   4  13     6115.29     5626.76    314.06 o 
  -6   4  13      283.63      256.99     69.65 o 
  -5   4  13     3169.36     3197.40    230.59 o 
  -4   4  13      121.62      117.23     10.11 o 
  -3   4  13      109.65      122.72     34.28 o 
  -2   4  13      424.49      371.69     38.91 o 
  -1   4  13     4727.87     4876.08    148.22 o 
   0   4  13     2552.60     2515.76    111.87 o 
   1   4  13     7944.78     8132.57    209.32 o 
   2   4  13      590.26      602.00     58.93 o 
   3   4  13      157.21      159.61     30.76 o 
   4   4  13     1228.39     1391.70     92.92 o 
   5   4  13     1172.94     1101.77     68.00 o 
   6   4  13      777.88      732.48     55.67 o 
   7   4  13     4960.24     5045.49    284.54 o 
   8   4  13      427.48      617.18     64.63 o 
   9   4  13     1221.08     1504.30    159.57 o 
  10   4  13      371.39      437.01     88.81 o 
  11   4  13       44.05       55.46     26.80 o 
  12   4  13      572.92      501.35     72.20 o 
  13   4  13     2440.71     2475.37    164.32 o 
  14   4  13       37.16       14.41     22.84 o 
 -17   5  13     1087.63     1018.39    155.76 o 
 -16   5  13       26.96       31.80     37.32 o 
 -15   5  13       84.85       98.35     48.89 o 
 -14   5  13       37.32       65.70     45.41 o 
 -13   5  13     1328.55     1353.64    177.14 o 
 -12   5  13      277.29      319.58     85.53 o 
 -11   5  13     4926.68     5269.94    334.01 o 
 -10   5  13      446.83      446.01     97.40 o 
  -9   5  13       27.11        3.40     25.18 o 
  -8   5  13     1082.70      961.85    139.78 o 
  -7   5  13        0.99       19.95     31.28 o 
  -6   5  13       55.63       63.28     43.26 o 
  -5   5  13     5182.37     5153.72    309.14 o 
  -4   5  13       27.77       33.44     39.13 o 
  -3   5  13     1515.78     1620.54    171.03 o 
  -2   5  13      590.54      538.35     40.23 o 
  -1   5  13        1.39        7.69     10.18 o 
   0   5  13     1375.81     1404.62    121.55 o 
   1   5  13      507.98      565.73     55.99 o 
   2   5  13       13.47        9.34      9.95 o 
   3   5  13     3880.95     3731.36    185.73 o 
   4   5  13      244.88      257.41     41.39 o 
   5   5  13     2627.05     2769.63    138.07 o 
   6   5  13      389.16      356.63     50.27 o 
   7   5  13      333.33      321.72     49.54 o 
   8   5  13      172.21      130.06     31.54 o 
   9   5  13     1603.20     1764.94    113.73 o 
  10   5  13      109.39      190.01     62.19 o 
  11   5  13     4454.89     4859.22    223.30 o 
  12   5  13      109.31       84.52     29.93 o 
  13   5  13     1369.53     1246.31    118.59 o 
 -15   6  13      112.43      132.16     71.07 o 
 -14   6  13      280.65      294.22     90.22 o 
 -13   6  13     1334.95     1301.71    178.36 o 
 -12   6  13     1143.72     1320.35    176.21 o 
 -11   6  13      500.13      399.46    101.13 o 
 -10   6  13       51.74      -40.65     48.70 o 
  -9   6  13     1387.91     1682.76    196.53 o 
  -8   6  13       44.76       -2.66     36.34 o 
  -7   6  13     1290.45     1366.63    172.44 o 
  -6   6  13       55.52       71.98     44.41 o 
  -5   6  13        2.54       46.19     45.95 o 
  -4   6  13     2873.15     3194.69    253.76 o 
  -3   6  13      488.18      551.68    106.60 o 
  -2   6  13      288.22      365.45     87.32 o 
  -1   6  13     1923.80     2076.94    199.91 o 
   0   6  13      109.82       61.23     18.50 o 
   1   6  13     1920.22     2032.83    106.01 o 
   2   6  13     1469.92     1589.14     99.49 o 
   3   6  13      255.58      237.87     40.21 o 
   4   6  13     1231.51     1352.16     97.80 o 
   5   6  13      515.16      550.37     63.55 o 
   6   6  13     1057.67      951.60     91.23 o 
   7   6  13      831.73      787.48     78.55 o 
   8   6  13      430.70      584.59     83.62 o 
   9   6  13      269.06      332.69     80.02 o 
  10   6  13     1992.21     1760.95    183.24 o 
  11   6  13        1.55       -5.59     22.69 o 
 -12   7  13      841.71      760.67    142.02 o 
 -11   7  13       35.48      -20.65     29.96 o 
 -10   7  13      226.41      192.12     78.07 o 
  -9   7  13      237.45      383.14    100.21 o 
  -8   7  13     1677.62     1817.35    210.89 o 
  -7   7  13      234.37      166.99     66.89 o 
  -6   7  13     2633.52     2749.05    253.69 o 
  -5   7  13       75.65       12.63     24.78 o 
  -4   7  13       32.34       -1.68     22.73 o 
  -3   7  13      140.16      192.06     66.31 o 
  -2   7  13     2974.12     3291.32    267.22 o 
  -1   7  13       17.25      -18.56     35.48 o 
   0   7  13     3855.97     4088.56    291.87 o 
   1   7  13       56.02       99.11     48.70 o 
   2   7  13     2090.05     2041.39    203.12 o 
   3   7  13      131.09      102.92     46.65 o 
   4   7  13      325.94      387.45     87.40 o 
   5   7  13        0.45       10.65     13.22 o 
   6   7  13     2165.07     2295.51    136.82 o 
   7   7  13      272.80      208.68     42.66 o 
   8   7  13     1279.57     1245.49    147.45 o 
   9   7  13      286.87      246.00     71.72 o 
  -7   8  13     1457.74     1295.58    185.43 o 
  -6   8  13      710.91      930.29    156.41 o 
  -5   8  13     1018.03      842.18    147.59 o 
  -4   8  13     1504.44     1458.02    189.58 o 
  -3   8  13      234.89      312.02     86.98 o 
  -2   8  13     1079.61     1155.74    169.06 o 
  -1   8  13     3633.89     3085.49    270.87 o 
   0   8  13      245.84      141.63     63.09 o 
   1   8  13      619.37      465.99    103.71 o 
   2   8  13      814.37      873.24    142.63 o 
   3   8  13       50.08       64.72     46.89 o 
   4   8  13     1178.31     1187.15    159.87 o 
   5   8  13      158.24      173.07     68.47 o 
   6   8  13      243.27      262.04     79.44 o 
 -18   0  14     1140.78     1199.78    148.35 o 
 -16   0  14      113.67       71.04     35.20 o 
 -14   0  14     4019.85     4148.63    262.84 o 
 -12   0  14    12397.49    12080.13    290.13 o 
 -10   0  14      372.02      458.87     65.91 o 
  -8   0  14     4797.32     4716.25    167.82 o 
  -6   0  14    11568.76    11630.82    257.35 o 
  -4   0  14     4567.03     4657.68    250.98 o 
  -2   0  14      232.42      266.65     61.27 o 
   0   0  14       34.91       44.08     35.62 o 
   2   0  14     6257.50     6171.52    193.76 o 
   4   0  14     7320.69     7543.45    251.16 o 
   6   0  14        3.72      -13.71     28.70 o 
   8   0  14    10811.56     9920.34    745.09 o 
  10   0  14     2600.87     2751.84    223.33 o 
  12   0  14     1383.43     1341.62    165.15 o 
  14   0  14      204.37      285.72     81.29 o 
 -19   1  14      179.83      190.40     59.13 o 
 -18   1  14       33.43       41.38     24.02 o 
 -17   1  14      256.10      266.09     50.15 o 
 -16   1  14     2138.81     2169.55    143.78 o 
 -15   1  14      131.52      125.98     35.85 o 
 -14   1  14     2427.99     2572.65    148.49 o 
 -13   1  14      719.16      640.92     56.50 o 
 -12   1  14      735.87      648.61     54.64 o 
 -11   1  14     1036.14     1111.44     69.92 o 
 -10   1  14     5200.28     5086.17    153.76 o 
  -9   1  14      229.00      210.96     26.18 o 
  -8   1  14      919.41      936.65     53.06 o 
  -7   1  14      666.52      621.21     44.65 o 
  -6   1  14      647.32      638.33     42.87 o 
  -5   1  14     4366.71     4144.59    108.84 o 
  -4   1  14       39.47        4.96     41.78 o 
  -3   1  14     2436.52     2278.81    150.44 o 
  -2   1  14     2408.51     2545.86    177.98 o 
  -1   1  14      458.03      412.34     70.02 o 
   0   1  14     1842.27     1782.57    101.89 o 
   1   1  14    10896.17    10668.63    183.91 o 
   2   1  14      450.61      460.94     37.04 o 
   3   1  14      885.36      903.83     55.75 o 
   4   1  14     1054.25      912.52     97.03 o 
   5   1  14       16.47        0.75      9.41 o 
   6   1  14     3191.77     3024.05    115.75 o 
   7   1  14     2699.47     2372.06     87.40 o 
   8   1  14     5193.73     4771.86    280.38 o 
   9   1  14     4267.07     3841.72    129.16 o 
  10   1  14       49.46       52.10     50.96 o 
  11   1  14      538.15      528.64     71.20 o 
  12   1  14     4306.52     4396.06    211.77 o 
  13   1  14       10.73       -4.12     18.88 o 
  14   1  14     2430.71     2685.05    174.30 o 
  15   1  14     1145.24     1001.25    151.37 o 
 -19   2  14      381.39      388.26     88.45 o 
 -18   2  14      363.56      392.85     90.01 o 
 -17   2  14     1171.72     1087.48    145.53 o 
 -16   2  14        5.99      -16.43     25.88 o 
 -15   2  14      315.68      295.23     75.25 o 
 -14   2  14       67.31       50.54     27.79 o 
 -13   2  14      200.44      146.10     51.72 o 
 -12   2  14        2.86       59.50     42.05 o 
 -11   2  14      123.73       87.24     18.84 o 
 -10   2  14     1049.90     1028.29     77.52 o 
  -9   2  14     6116.04     5817.64    143.91 o 
  -8   2  14      208.18      150.75     23.36 o 
  -7   2  14     6386.35     6268.70    145.90 o 
  -6   2  14      190.53      186.45     26.30 o 
  -5   2  14      247.68      295.88     37.01 o 
  -4   2  14      111.21      146.19     50.97 o 
  -3   2  14     6269.19     6052.09    296.44 o 
  -2   2  14     3111.12     3143.90    210.94 o 
  -1   2  14     2240.23     2450.46    145.14 o 
   0   2  14       71.22       94.03     23.76 o 
   1   2  14     4342.36     4164.14    153.39 o 
   2   2  14        0.90        2.11     11.05 o 
   3   2  14      569.11      546.01     47.18 o 
   4   2  14      272.71      299.57     35.66 o 
   5   2  14     8780.31     8472.71    362.06 o 
   6   2  14      336.59      345.35     61.21 o 
   7   2  14     5211.22     4777.35    280.96 o 
   8   2  14       63.62       47.88     16.79 o 
   9   2  14      110.76      114.21     33.39 o 
  10   2  14      542.49      563.55     72.80 o 
  11   2  14     1101.43     1003.99     98.76 o 
  12   2  14       19.67       15.94     34.64 o 
  13   2  14     4182.38     4792.35    227.54 o 
  14   2  14       28.09      -10.52     31.61 o 
 -18   3  14       99.94       74.87     47.80 o 
 -17   3  14        3.40       16.23     23.95 o 
 -16   3  14      436.77      456.33     98.78 o 
 -15   3  14       25.86      -14.02     27.27 o 
 -14   3  14        1.79       32.10     34.87 o 
 -13   3  14     3820.45     4126.69    285.37 o 
 -12   3  14       19.80       44.03     37.27 o 
 -11   3  14     2920.01     3014.21    238.67 o 
 -10   3  14     1179.99     1103.07    140.92 o 
  -9   3  14       60.29       48.66     31.05 o 
  -8   3  14     1417.40     1429.46     60.42 o 
  -7   3  14     1224.71     1249.39     43.50 o 
  -6   3  14      505.93      567.80     31.47 o 
  -5   3  14     8380.66     8629.09    130.35 o 
  -4   3  14       39.85       38.12     22.54 o 
  -3   3  14     6638.47     7297.60    179.39 o 
  -2   3  14      206.53      192.99     31.08 o 
  -1   3  14     7465.33     7841.79    200.58 o 
   0   3  14      642.49      636.38     59.13 o 
   1   3  14     7221.91     7760.21    209.92 o 
   2   3  14      973.05      886.13     72.40 o 
   3   3  14     5739.99     5926.18    191.15 o 
   4   3  14     2398.30     2276.15    180.84 o 
   5   3  14        4.80       14.71     15.25 o 
   6   3  14     1129.33     1078.19     98.15 o 
   7   3  14       97.35       90.70     33.69 o 
   8   3  14      149.23      106.53     46.29 o 
   9   3  14     3528.65     3643.28    181.07 o 
  10   3  14        1.31        0.08     15.56 o 
  11   3  14     2200.80     2130.75    145.60 o 
  12   3  14      286.62      227.39     51.18 o 
  13   3  14       16.58       34.84     78.41 o 
  14   3  14      393.46      430.11     71.84 o 
 -17   4  14      654.97      688.53    125.97 o 
 -16   4  14        1.33      -10.46     29.35 o 
 -15   4  14      296.64      245.88     72.98 o 
 -14   4  14     1754.08     1835.95    199.96 o 
 -13   4  14        0.22      -32.16     29.20 o 
 -12   4  14     4009.96     4112.36    290.72 o 
 -11   4  14      612.14      551.26    106.66 o 
 -10   4  14     1414.94     1150.79    151.74 o 
  -9   4  14      484.93      510.07    100.42 o 
  -8   4  14     2526.51     2777.89    229.26 o 
  -7   4  14     1148.10     1237.19    152.76 o 
  -6   4  14     2974.95     3390.22    246.40 o 
  -5   4  14      169.91      156.99     56.02 o 
  -4   4  14     2320.65     2468.07     56.61 o 
  -3   4  14     2174.99     2326.05     91.34 o 
  -2   4  14      357.56      366.08     43.87 o 
  -1   4  14     2058.79     2337.43    107.56 o 
   0   4  14     1507.51     1611.51    144.88 o 
   1   4  14      991.34      950.00     74.93 o 
   2   4  14     4706.52     4963.71    174.22 o 
   3   4  14      367.71      348.22     47.45 o 
   4   4  14     1466.35     1543.53    101.62 o 
   5   4  14     1552.19     1713.55    108.06 o 
   6   4  14        7.65        1.40     15.88 o 
   7   4  14      908.71      785.27     79.16 o 
   8   4  14     1992.49     2348.27    127.51 o 
   9   4  14      192.81      219.22     49.86 o 
  10   4  14     1831.88     1591.12    124.10 o 
  11   4  14       38.96       18.85     35.98 o 
  12   4  14      248.84      191.37     46.39 o 
  13   4  14      614.35      461.69     81.55 o 
 -16   5  14     2335.10     2463.94    244.11 o 
 -15   5  14        3.52       65.29     52.25 o 
 -14   5  14     1475.00     1343.63    178.57 o 
 -13   5  14        3.86      -36.62     50.59 o 
 -12   5  14      133.21      303.54     81.75 o 
 -11   5  14      123.40      143.92     67.92 o 
 -10   5  14      357.85      500.65    106.27 o 
  -9   5  14      134.59       76.40     42.78 o 
  -8   5  14     2699.35     2974.29    247.76 o 
  -7   5  14      445.51      593.72    114.19 o 
  -6   5  14      165.03      231.61     72.53 o 
  -5   5  14      703.95      464.59     94.03 o 
  -4   5  14      281.50      291.28     74.57 o 
  -3   5  14        0.95       -6.40     29.04 o 
  -2   5  14     5125.30     5519.76    202.73 o 
  -1   5  14      649.03      605.01     52.28 o 
   0   5  14     3904.19     3975.37    144.76 o 
   1   5  14      366.85      354.05     45.93 o 
   2   5  14      223.91      227.26     38.49 o 
   3   5  14     1389.22     1369.74     95.82 o 
   4   5  14      967.95     1110.07     88.46 o 
   5   5  14       33.31       15.87     17.03 o 
   6   5  14     3289.13     3569.80    167.89 o 
   7   5  14      458.71      444.21     57.89 o 
   8   5  14     1664.76     1655.54    112.60 o 
   9   5  14       81.57      130.53     45.78 o 
  10   5  14      275.94      233.11     66.49 o 
  11   5  14       15.94      -18.77     20.80 o 
  12   5  14     2415.83     2246.89    158.77 o 
 -14   6  14      518.84      834.28    148.54 o 
 -13   6  14      127.28      100.23     64.04 o 
 -12   6  14      172.95      232.03     77.10 o 
 -11   6  14       16.61       54.21     42.89 o 
 -10   6  14      593.29      739.33    133.71 o 
  -9   6  14      752.44      695.63    125.78 o 
  -8   6  14      280.06      343.75     87.19 o 
  -7   6  14      874.69     1078.54    156.86 o 
  -6   6  14     1433.30     1717.24    193.96 o 
  -5   6  14        6.03      -32.22     47.74 o 
  -4   6  14      523.42      508.17    103.36 o 
  -3   6  14     1499.75     1457.55    173.32 o 
  -2   6  14       16.33       21.18     31.96 o 
  -1   6  14     5039.26     5534.18    332.40 o 
   0   6  14       11.95      -18.26     31.86 o 
   1   6  14     1006.46      909.55     73.32 o 
   2   6  14     1406.93     1449.17     97.31 o 
   3   6  14      862.47      842.26     76.76 o 
   4   6  14      853.93      984.35     84.98 o 
   5   6  14     2423.68     2562.86    140.72 o 
   6   6  14       76.78       71.14     43.48 o 
   7   6  14     1506.85     1707.22    117.74 o 
   8   6  14     1380.11     1453.78    137.69 o 
   9   6  14      138.49      108.17     51.74 o 
  10   6  14     1318.97     1217.29    156.10 o 
 -10   7  14      643.29      769.41    142.28 o 
  -9   7  14       62.47       83.37     46.91 o 
  -8   7  14      911.23      841.93    146.41 o 
  -7   7  14     1465.93     1491.10    192.66 o 
  -6   7  14       13.53       22.69     38.95 o 
  -5   7  14     2941.91     2768.82    257.25 o 
  -4   7  14        7.00      110.12     62.42 o 
  -3   7  14     1844.87     1680.10    196.03 o 
  -2   7  14        0.78      -38.01     30.87 o 
  -1   7  14      339.04      410.70     98.50 o 
   0   7  14        3.65       59.56     41.32 o 
   1   7  14     2632.47     2613.61    238.56 o 
   2   7  14       16.14      -24.57     40.55 o 
   3   7  14     2055.57     2014.08    203.97 o 
   4   7  14       48.13      -35.04     35.33 o 
   5   7  14      143.03      107.26     46.33 o 
   6   7  14        0.09      -10.82     27.09 o 
   7   7  14     1230.02     1181.10    149.60 o 
   8   7  14       96.22      114.33     48.25 o 
  -5   8  14      140.43      112.28     59.47 o 
  -4   8  14      417.40      336.27     97.58 o 
  -3   8  14      482.67      677.59    133.11 o 
  -2   8  14        1.36       54.07     54.22 o 
  -1   8  14      846.00      847.44    147.00 o 
   0   8  14      809.90      979.76    155.82 o 
   1   8  14      846.39      618.50    123.08 o 
   2   8  14       48.64      -47.48     39.57 o 
   3   8  14      396.23      299.13     86.68 o 
   4   8  14        1.22       -5.83     25.32 o 
 -19   0  15     4078.17     3761.68    271.71 o 
 -17   0  15     4483.92     4878.99    305.27 o 
 -15   0  15      222.94      326.62     79.68 o 
 -13   0  15     2534.42     2521.38    210.41 o 
 -11   0  15      215.95      198.69     49.32 o 
  -9   0  15     5827.16     5208.01    185.79 o 
  -7   0  15      866.46      801.60     71.56 o 
  -5   0  15       78.54       55.52     21.01 o 
  -3   0  15     6207.19     5826.49    287.83 o 
  -1   0  15       16.95       17.80     20.47 o 
   1   0  15     2194.79     2285.27    175.16 o 
   3   0  15     1973.40     1919.17    156.93 o 
   5   0  15     7112.37     6715.92    213.45 o 
   7   0  15     1388.34     1297.59     95.01 o 
   9   0  15     1492.66     1845.11    182.18 o 
  11   0  15     3822.22     3732.57    273.73 o 
  13   0  15      536.36      626.73    117.47 o 
 -19   1  15      331.82      304.90     79.51 o 
 -18   1  15      628.93      599.39     76.67 o 
 -17   1  15      299.30      280.27     52.56 o 
 -16   1  15      543.94      626.49     77.90 o 
 -15   1  15     1221.16     1323.33    111.66 o 
 -14   1  15       69.44       61.21     26.58 o 
 -13   1  15     2043.54     1969.24    132.59 o 
 -12   1  15     3479.75     3414.35    316.37 o 
 -11   1  15      265.21      236.46     34.01 o 
 -10   1  15     4614.52     4450.38    220.25 o 
  -9   1  15      947.21      916.45     63.42 o 
  -8   1  15      480.89      415.05     47.46 o 
  -7   1  15      866.45      791.79     49.87 o 
  -6   1  15      433.26      359.26     33.36 o 
  -5   1  15     1678.04     1644.51     89.79 o 
  -4   1  15     3800.09     3704.83    171.29 o 
  -3   1  15     3396.51     3522.14    161.18 o 
  -2   1  15     1495.56     1672.57    110.37 o 
  -1   1  15     1133.56     1216.12    209.98 o 
   0   1  15     2619.80     2586.95    133.50 o 
   1   1  15    11768.48    11404.45    278.55 o 
   2   1  15      809.67      689.98     65.75 o 
   3   1  15     3159.00     3094.21    139.59 o 
   4   1  15     3080.35     3228.95    118.53 o 
   5   1  15     1013.06      897.17     62.44 o 
   6   1  15     1216.03     1342.38     75.87 o 
   7   1  15     3238.43     3084.84    145.52 o 
   8   1  15       94.52       97.18     18.96 o 
   9   1  15     4038.49     4246.14    196.55 o 
  10   1  15        3.42       14.64     16.99 o 
  11   1  15      247.74      124.11     88.54 o 
  12   1  15     1870.32     1969.00    144.80 o 
  13   1  15     2062.64     2162.77    155.25 o 
  14   1  15      316.10      425.50     70.25 o 
 -18   2  15      443.42      460.76    102.44 o 
 -17   2  15       83.56       28.28     30.91 o 
 -16   2  15      836.77      832.70    130.99 o 
 -15   2  15       51.50       22.69     37.20 o 
 -14   2  15     3385.50     3118.76    247.96 o 
 -13   2  15      482.05      530.84    106.88 o 
 -12   2  15     1782.20     2177.49    202.41 o 
 -11   2  15      252.86      192.12     61.90 o 
 -10   2  15      859.60      893.77     79.22 o 
  -9   2  15      621.69      516.77     46.07 o 
  -8   2  15     4436.42     4281.34    127.81 o 
  -7   2  15        0.94        0.22      8.64 o 
  -6   2  15    10458.42     9839.52    220.45 o 
  -5   2  15        3.40       -0.60      8.72 o 
  -4   2  15     2854.37     2935.31    215.66 o 
  -3   2  15     1039.89     1026.14    126.77 o 
  -2   2  15     2889.87     2983.36    212.52 o 
  -1   2  15     2077.73     2287.28    113.92 o 
   0   2  15     7847.81     7800.63    213.86 o 
   1   2  15     2653.66     2640.18    127.21 o 
   2   2  15     6891.44     6925.06    207.65 o 
   3   2  15      703.61      697.90     91.56 o 
   4   2  15       90.95      118.72     29.11 o 
   5   2  15     1195.70     1161.03     71.20 o 
   6   2  15     3386.06     3245.29    154.02 o 
   7   2  15       83.38      117.42     23.61 o 
   8   2  15     8326.21     8443.68    203.28 o 
   9   2  15      691.38      760.38    192.65 o 
  10   2  15     2090.37     1973.07    138.97 o 
  11   2  15      334.47      290.81     55.32 o 
  12   2  15      284.72      236.06     50.23 o 
  13   2  15      129.32      113.64     38.25 o 
  14   2  15     1233.42     1483.21    185.53 o 
 -17   3  15        0.08        3.80     24.89 o 
 -16   3  15     1461.85     1437.95    178.62 o 
 -15   3  15      892.41      860.31    135.24 o 
 -14   3  15      310.70      252.40     76.45 o 
 -13   3  15      286.81      337.44     85.10 o 
 -12   3  15     1874.57     1915.25    198.05 o 
 -11   3  15      197.39      137.96     53.61 o 
 -10   3  15     4238.75     4918.67    309.13 o 
  -9   3  15      233.60      235.53     67.53 o 
  -8   3  15      186.73      240.66     27.49 o 
  -7   3  15     1012.46      994.67     71.59 o 
  -6   3  15      947.78      977.79     60.62 o 
  -5   3  15     2264.09     2243.93     71.66 o 
  -4   3  15     1901.26     1985.34     94.69 o 
  -3   3  15        6.09       15.76     18.14 o 
  -2   3  15     4842.31     5374.09    167.00 o 
  -1   3  15      339.35      293.93     54.53 o 
   0   3  15     1370.00     1283.07     87.13 o 
   1   3  15      635.91      553.58     58.55 o 
   2   3  15     1717.07     1926.44    110.80 o 
   3   3  15      895.04     1007.02     80.88 o 
   4   3  15     3735.10     3968.66    164.01 o 
   5   3  15      119.29       86.52     25.10 o 
   6   3  15      557.27      628.26     66.42 o 
   7   3  15     1637.99     1633.08    106.96 o 
   8   3  15        1.17       20.88     19.62 o 
   9   3  15     1250.28     1215.35     78.26 o 
  10   3  15     1971.24     2008.81    178.86 o 
  11   3  15        2.18       25.65     30.31 o 
  12   3  15     2867.23     2745.07    176.59 o 
  13   3  15      461.21      321.41     84.40 o 
 -16   4  15      139.17       70.96     51.46 o 
 -15   4  15      258.35      296.65     86.20 o 
 -14   4  15      364.96      359.03     90.39 o 
 -13   4  15      764.14      699.07    127.95 o 
 -12   4  15        2.01        3.26     28.54 o 
 -11   4  15     1564.46     1730.76    191.87 o 
 -10   4  15        7.59       23.84     31.15 o 
  -9   4  15      999.59     1107.71    152.30 o 
  -8   4  15      660.53      676.37    115.79 o 
  -7   4  15      397.38      299.20     79.19 o 
  -6   4  15     1446.01     1403.98    163.98 o 
  -5   4  15      925.48     1019.98    138.16 o 
  -4   4  15      564.46      567.07     41.18 o 
  -3   4  15     5336.34     5757.85    154.05 o 
  -2   4  15     1594.63     1844.68    193.99 o 
  -1   4  15     1075.29     1156.12     79.15 o 
   0   4  15      248.03      276.81     41.08 o 
   1   4  15      232.35      198.85     36.95 o 
   2   4  15      225.59      216.75     38.19 o 
   3   4  15     2083.75     2296.21    125.63 o 
   4   4  15      260.06      200.10     38.41 o 
   5   4  15     3865.12     4219.51    174.61 o 
   6   4  15      181.48      143.33     29.99 o 
   7   4  15      127.36      119.93     30.88 o 
   8   4  15      558.15      634.47     68.71 o 
   9   4  15     1014.93     1003.13    136.21 o 
  10   4  15        6.08       10.61     19.45 o 
  11   4  15     1657.13     1510.46    243.57 o 
  12   4  15       12.35      -18.56     21.87 o 
  13   4  15     1004.86      981.60    149.36 o 
 -15   5  15      795.60      709.95    133.86 o 
 -14   5  15      133.83       71.84     56.79 o 
 -13   5  15     1835.38     1960.49    217.48 o 
 -12   5  15      243.88      215.14     74.79 o 
 -11   5  15      155.20       80.54     50.46 o 
 -10   5  15       54.49        4.01     39.13 o 
  -9   5  15     1126.64     1345.29    171.84 o 
  -8   5  15      102.90      141.08     64.65 o 
  -7   5  15     2316.33     2276.48    220.13 o 
  -6   5  15      107.08      191.89     64.66 o 
  -5   5  15     2166.14     2491.25    224.03 o 
  -4   5  15      572.46      452.93     96.81 o 
  -3   5  15      657.10      420.11     87.90 o 
  -2   5  15        2.61       10.29     13.03 o 
  -1   5  15     2121.96     2340.74    106.29 o 
   0   5  15      207.11      171.16     37.55 o 
   1   5  15     6225.54     6735.17    203.55 o 
   2   5  15       72.23       76.90     23.44 o 
   3   5  15     2894.72     2987.05    144.99 o 
   4   5  15       41.53       59.58     21.83 o 
   5   5  15     1383.46     1622.75    111.22 o 
   6   5  15      504.01      654.84     71.41 o 
   7   5  15     2744.93     3044.28    155.14 o 
   8   5  15      108.06      145.62     35.59 o 
   9   5  15     2420.20     2539.04    217.15 o 
  10   5  15      140.59      191.21     64.54 o 
  11   5  15       91.82       97.47     51.53 o 
 -12   6  15     1484.28     1372.51    186.99 o 
 -11   6  15      162.24      137.02     61.75 o 
 -10   6  15        4.14      -32.61     54.17 o 
  -9   6  15      159.20       61.40     40.03 o 
  -8   6  15     3080.93     3503.49    285.49 o 
  -7   6  15       40.60       45.83     39.32 o 
  -6   6  15     2514.33     2461.42    236.34 o 
  -5   6  15      272.98      235.50     79.36 o 
  -4   6  15      492.27      266.54     77.07 o 
  -3   6  15     1956.80     2371.22    225.64 o 
  -2   6  15      338.58      246.74     78.71 o 
  -1   6  15      402.49      425.99     98.52 o 
   0   6  15     2468.44     2987.43    245.75 o 
   1   6  15      140.83      123.71     59.83 o 
   2   6  15     1722.42     1669.91    181.92 o 
   3   6  15     1353.31     1314.36     97.60 o 
   4   6  15        0.77       -0.09     21.77 o 
   5   6  15     2216.31     2434.86    139.94 o 
   6   6  15      233.51      265.40     47.42 o 
   7   6  15      207.68      165.55     37.98 o 
   8   6  15      992.93     1152.62    143.26 o 
   9   6  15      885.72      926.97    133.70 o 
  -9   7  15       24.86       73.73     49.86 o 
  -8   7  15      590.89      402.61    105.94 o 
  -7   7  15        4.31        6.00     43.51 o 
  -6   7  15      272.82      367.49     96.63 o 
  -5   7  15       24.72      -41.85     57.98 o 
  -4   7  15     3151.26     3194.09    280.01 o 
  -3   7  15       39.23       56.50     34.98 o 
  -2   7  15      848.67      951.03    150.64 o 
  -1   7  15      116.43      209.87     71.28 o 
   0   7  15       15.33      -58.82     56.61 o 
   1   7  15      105.23       63.96     46.30 o 
   2   7  15      503.23      522.96    110.54 o 
   3   7  15       95.64      156.77     65.71 o 
   4   7  15      994.97      888.64    137.10 o 
   5   7  15      354.76      354.87     87.04 o 
   6   7  15      592.75      765.15    124.80 o 
  -3   8  15      341.85      326.80     93.62 o 
  -2   8  15     1125.70     1234.35    178.17 o 
  -1   8  15      608.90      590.72    125.90 o 
   0   8  15      394.64      357.05     95.43 o 
   1   8  15       38.56       12.18     32.32 o 
   2   8  15      301.06      276.67     79.40 o 
 -18   0  16        8.43      -20.00     38.71 o 
 -16   0  16     1315.25     1221.51    157.07 o 
 -14   0  16     3806.08     3761.02    269.81 o 
 -12   0  16      429.25      381.73     84.80 o 
 -10   0  16     1165.97     1012.03     85.92 o 
  -8   0  16      887.22     1166.01     89.77 o 
  -6   0  16     5374.77     4900.52    268.18 o 
  -4   0  16      838.17      986.75    126.16 o 
  -2   0  16     5982.46     6255.90    307.75 o 
   0   0  16     7157.14     7454.87    330.54 o 
   2   0  16    10572.38    10494.73    384.48 o 
   4   0  16     3239.36     2940.23    200.90 o 
   6   0  16     7045.98     6947.58    338.70 o 
   8   0  16     4308.60     4189.90    274.64 o 
  10   0  16        0.26       -0.56     25.45 o 
  12   0  16     3275.61     3101.11    260.88 o 
 -18   1  16      515.42      500.43     72.87 o 
 -17   1  16      155.77      162.39     41.05 o 
 -16   1  16        3.04      -49.84     36.55 o 
 -15   1  16     1072.54      978.59     99.79 o 
 -14   1  16        3.48        9.37     35.12 o 
 -13   1  16      736.47      892.59    108.50 o 
 -12   1  16     1769.51     1828.51    130.90 o 
 -11   1  16        0.76      -31.11     20.74 o 
 -10   1  16     4270.59     4410.57    145.11 o 
  -9   1  16     1998.25     2167.58    197.67 o 
  -8   1  16       68.92       45.61     18.59 o 
  -7   1  16      196.14      230.20     32.51 o 
  -6   1  16     2595.70     2437.33    104.23 o 
  -5   1  16      147.81      107.35     23.67 o 
  -4   1  16     2630.88     2613.85    144.28 o 
  -3   1  16      165.19      122.16     33.56 o 
  -2   1  16     2488.25     2734.17    145.25 o 
  -1   1  16      270.55      272.27     47.19 o 
   0   1  16      361.56      393.03     72.23 o 
   1   1  16     4397.66     3826.85    235.49 o 
   2   1  16     8625.71     8433.81    237.04 o 
   3   1  16       14.78       23.52     17.09 o 
   4   1  16     4569.58     4225.38    265.55 o 
   5   1  16     1455.91     1413.35    100.63 o 
   6   1  16      153.85      109.61     21.91 o 
   7   1  16     2019.56     2042.49    108.22 o 
   8   1  16     2193.31     2065.86    192.31 o 
   9   1  16      789.01      829.28     88.95 o 
  10   1  16     1051.44      944.52     98.44 o 
  11   1  16      346.35      302.13     56.07 o 
  12   1  16      861.88      952.06    103.34 o 
  13   1  16     1886.91     2114.20    156.55 o 
 -17   2  16      747.15      902.26    140.84 o 
 -16   2  16      603.69      813.12    133.39 o 
 -15   2  16        0.92        1.20     26.87 o 
 -14   2  16       42.82       41.28     34.18 o 
 -13   2  16     5662.34     5221.34    327.52 o 
 -12   2  16        6.18      -31.92     41.77 o 
 -11   2  16     2653.05     2805.89    234.06 o 
 -10   2  16      348.74      431.75     89.70 o 
  -9   2  16      171.16      180.88     93.05 o 
  -8   2  16      798.43      807.24     69.47 o 
  -7   2  16     1183.02     1043.47     74.24 o 
  -6   2  16      292.43      323.66     41.94 o 
  -5   2  16     3407.93     2981.31    128.22 o 
  -4   2  16        1.42       -4.53     23.84 o 
  -3   2  16     4335.19     4628.61    274.79 o 
  -2   2  16      310.18      299.01     71.14 o 
  -1   2  16      208.65      232.78     39.66 o 
   0   2  16      495.59      546.66     58.90 o 
   1   2  16     4700.69     4761.28    176.82 o 
   2   2  16     1562.23     1642.52    128.66 o 
   3   2  16     4465.52     4501.86    222.39 o 
   4   2  16      192.67      200.02     38.54 o 
   5   2  16     3584.90     3833.78    164.89 o 
   6   2  16      568.93      576.17     64.43 o 
   7   2  16        0.84      -16.25     18.53 o 
   8   2  16      111.84      105.15     24.04 o 
   9   2  16     4486.85     5010.31    161.34 o 
  10   2  16       19.63       21.05     20.86 o 
  11   2  16     3764.95     3978.24    205.69 o 
  12   2  16      295.40      203.25     48.10 o 
  13   2  16      143.23      227.14     71.99 o 
 -17   3  16     1258.33     1183.49    166.88 o 
 -16   3  16      111.36       30.86     36.76 o 
 -15   3  16     1834.97     1805.10    201.38 o 
 -14   3  16        2.58      -59.38     40.98 o 
 -13   3  16     1316.88     1759.83    195.67 o 
 -12   3  16     1562.22     1306.36    167.03 o 
 -11   3  16      712.01      865.31    135.59 o 
 -10   3  16      878.29      762.20    124.20 o 
  -9   3  16     4285.30     4776.01    309.38 o 
  -8   3  16       73.25      106.81     48.93 o 
  -7   3  16     4711.14     4534.42    131.35 o 
  -6   3  16       37.02       18.14     21.15 o 
  -5   3  16      299.29      301.68     28.22 o 
  -4   3  16     1393.85     1480.01     85.92 o 
  -3   3  16      537.43      510.40    105.71 o 
  -2   3  16      895.70      818.25     68.54 o 
  -1   3  16     2965.90     3124.98    137.04 o 
   0   3  16     1984.27     2052.41    114.30 o 
   1   3  16     2308.40     2218.71    120.89 o 
   2   3  16     2825.27     2733.92    136.24 o 
   3   3  16      546.07      565.31     64.69 o 
   4   3  16       60.24       61.65     22.16 o 
   5   3  16     3522.84     3766.25    187.58 o 
   6   3  16      104.68      215.62     56.40 o 
   7   3  16     3443.65     3672.05    164.32 o 
   8   3  16      275.56      287.01     46.59 o 
   9   3  16      842.34      927.20     95.81 o 
  10   3  16      250.05      300.24     56.52 o 
  11   3  16        5.37       15.33     23.52 o 
  12   3  16      112.62      121.28     54.51 o 
  13   3  16     2556.75     2453.75    238.63 o 
 -16   4  16     1497.48     1579.46    197.04 o 
 -15   4  16       14.24       49.93     37.62 o 
 -14   4  16     2249.76     2326.76    233.77 o 
 -13   4  16     1260.70     1359.51    180.14 o 
 -12   4  16       75.05      148.46     67.43 o 
 -11   4  16      558.69      692.40    125.51 o 
 -10   4  16      113.54      156.88     56.60 o 
  -9   4  16        2.41      -14.15     30.75 o 
  -8   4  16     3047.15     3515.02    273.37 o 
  -7   4  16      227.15      284.58     82.47 o 
  -6   4  16     2568.55     3269.55    256.26 o 
  -5   4  16      678.57      771.59    124.62 o 
  -4   4  16       18.72       29.14     37.04 o 
  -3   4  16     1100.77     1196.76     74.81 o 
  -2   4  16     2517.83     2851.81    123.52 o 
  -1   4  16       28.62       18.07     14.20 o 
   0   4  16     3615.59     3712.87    152.38 o 
   1   4  16        9.03       22.37     15.59 o 
   2   4  16        3.89        7.94     11.57 o 
   3   4  16      293.64      246.11     42.70 o 
   4   4  16      159.49      135.11     33.94 o 
   5   4  16      863.02      944.77     89.35 o 
   6   4  16     2877.99     2749.45    145.77 o 
   7   4  16       80.59       53.43     58.08 o 
   8   4  16      923.07      909.26     83.74 o 
   9   4  16     1364.53     1505.49    169.31 o 
  10   4  16       53.19       23.64     18.19 o 
  11   4  16      983.42      777.33    128.07 o 
 -14   5  16       24.29       47.94     49.78 o 
 -13   5  16       27.60       57.78     44.43 o 
 -12   5  16     1571.67     1831.90    210.95 o 
 -11   5  16       91.37      220.37     76.66 o 
 -10   5  16     2017.21     2298.20    234.02 o 
  -9   5  16        1.35       39.95     47.79 o 
  -8   5  16       37.74       98.22     51.33 o 
  -7   5  16      524.33      469.53    103.15 o 
  -6   5  16     2621.60     3025.55    256.66 o 
  -5   5  16       94.24      102.45     52.44 o 
  -4   5  16     5489.62     5498.13    338.13 o 
  -3   5  16      619.28      502.43    102.74 o 
  -2   5  16     1544.50     1790.48    191.45 o 
  -1   5  16      592.26      700.04    119.10 o 
   0   5  16      964.58     1224.99     85.78 o 
   1   5  16      310.65      330.72     85.79 o 
   2   5  16     1880.33     2096.95    121.95 o 
   3   5  16       75.91       65.96     22.30 o 
   4   5  16     2150.22     2349.77    135.06 o 
   5   5  16      106.03      106.72     39.74 o 
   6   5  16       30.98       18.94     27.39 o 
   7   5  16        1.10      -29.17     38.52 o 
   8   5  16      762.76      762.29    117.14 o 
   9   5  16      624.84      574.55    106.82 o 
  10   5  16     2197.96     2016.73    203.80 o 
 -11   6  16     1766.07     1837.59    219.89 o 
 -10   6  16       24.96       31.05     36.93 o 
  -9   6  16       52.54       88.86     51.72 o 
  -8   6  16      752.82      847.07    143.86 o 
  -7   6  16      684.39      715.33    133.45 o 
  -6   6  16     1172.80     1276.45    173.35 o 
  -5   6  16     1618.68     1534.13    190.08 o 
  -4   6  16       16.23       10.05     19.61 o 
  -3   6  16      882.21      917.62    144.93 o 
  -2   6  16     3114.11     3823.07    289.47 o 
  -1   6  16       11.14       40.17     21.04 o 
   0   6  16      874.23      983.35    145.32 o 
   1   6  16      327.11      315.29     82.78 o 
   2   6  16        2.94      -10.81     21.59 o 
   3   6  16     1451.25     1424.91    171.20 o 
   4   6  16      151.87      120.29     47.00 o 
   5   6  16      851.61      741.71    121.40 o 
   6   6  16      750.01      791.83     82.98 o 
   7   6  16       82.57       70.54     29.03 o 
   8   6  16      689.73      579.88    104.89 o 
  -7   7  16     1517.13     1704.96    211.21 o 
  -6   7  16       50.74       66.77     55.40 o 
  -5   7  16      121.18      154.48     73.60 o 
  -4   7  16        0.11       65.51     54.84 o 
  -3   7  16      414.14      324.55     94.38 o 
  -2   7  16       83.21       11.20     42.61 o 
  -1   7  16     1748.36     1888.47    212.29 o 
   0   7  16        0.02      -64.01     46.30 o 
   1   7  16     1080.50      976.62    148.77 o 
   2   7  16      141.38       91.35     55.33 o 
   3   7  16      279.16      181.15     62.81 o 
   4   7  16        0.25        1.24     22.81 o 
   5   7  16     1000.52      994.14    143.83 o 
 -17   0  17      111.11       81.18     45.86 o 
 -15   0  17      674.33      829.07    132.08 o 
 -13   0  17     4963.85     4752.48    308.36 o 
 -11   0  17     5213.00     5095.09    311.97 o 
  -9   0  17      759.52      632.77    108.01 o 
  -7   0  17     6696.19     6251.91    213.45 o 
  -5   0  17     5550.20     5416.68    300.21 o 
  -3   0  17      556.34      685.03    108.89 o 
  -1   0  17     7961.09     7758.49    353.40 o 
   1   0  17    12185.21    12557.82    443.03 o 
   3   0  17       26.79       -6.21     24.26 o 
   5   0  17       67.57      151.95     53.85 o 
   7   0  17     1460.68     1449.51    161.83 o 
   9   0  17     2414.10     2351.41    216.40 o 
  11   0  17      640.88      713.10    125.31 o 
 -17   1  17      764.52      882.18     98.15 o 
 -16   1  17     1216.58     1109.94    109.65 o 
 -15   1  17      422.24      348.80     60.52 o 
 -14   1  17     1311.74     1275.65    114.96 o 
 -13   1  17      168.25      153.54     41.39 o 
 -12   1  17      745.84      712.63     83.57 o 
 -11   1  17      220.93      199.42     45.99 o 
 -10   1  17       67.49       54.47     25.12 o 
  -9   1  17     3257.47     3519.58    182.19 o 
  -8   1  17      124.04      168.36     28.47 o 
  -7   1  17     2702.06     2778.53    116.21 o 
  -6   1  17     5005.14     4613.78    149.46 o 
  -5   1  17     1424.69     1485.16     85.04 o 
  -4   1  17       42.40       29.04     34.12 o 
  -3   1  17     5078.25     5076.66    206.41 o 
  -2   1  17       14.69       13.20     30.56 o 
  -1   1  17      510.53      596.96     80.58 o 
   0   1  17     4458.93     4548.95    191.47 o 
   1   1  17       54.42      129.21     47.29 o 
   2   1  17     5527.20     5283.58    194.47 o 
   3   1  17      149.02      123.80     31.69 o 
   4   1  17     2319.72     2417.65    193.44 o 
   5   1  17     3642.55     4083.74    176.03 o 
   6   1  17      695.25      659.66     59.51 o 
   7   1  17     1044.55     1050.72    235.77 o 
   8   1  17     1742.13     1966.13    190.79 o 
   9   1  17      230.68      242.66     51.11 o 
  10   1  17      586.42      498.67     73.87 o 
  11   1  17      465.35      325.43     96.70 o 
  12   1  17      197.95      209.41     50.12 o 
 -17   2  17       30.65      -83.46     55.64 o 
 -16   2  17     1000.80     1135.97    160.65 o 
 -15   2  17      173.28      281.15     82.98 o 
 -14   2  17     1297.49     1193.70    161.94 o 
 -13   2  17      359.59      508.50    105.23 o 
 -12   2  17     1102.43     1333.40    167.70 o 
 -11   2  17       32.96       42.12     25.97 o 
 -10   2  17     3194.52     3697.73    273.77 o 
  -9   2  17      577.26      405.49     91.46 o 
  -8   2  17      791.74      886.85    131.09 o 
  -7   2  17       21.91       18.40     27.83 o 
  -6   2  17       97.11      107.40     25.28 o 
  -5   2  17     2061.20     1990.57    183.64 o 
  -4   2  17      669.98      402.07     87.69 o 
  -3   2  17      421.67      403.44     86.38 o 
  -2   2  17     6163.25     6431.82    203.47 o 
  -1   2  17        0.70       13.05     11.29 o 
   0   2  17     1880.70     1996.69    116.70 o 
   1   2  17      177.23      165.84     34.58 o 
   2   2  17        1.14       -0.11     32.76 o 
   3   2  17      854.78      864.52     80.61 o 
   4   2  17     2683.02     2766.17    143.44 o 
   5   2  17      193.82      166.34     39.89 o 
   6   2  17     5492.97     5735.81    486.22 o 
   7   2  17       99.83       68.36     25.18 o 
   8   2  17      720.44      732.03     63.58 o 
   9   2  17      525.29      547.66     75.72 o 
  10   2  17      587.21      705.63     87.68 o 
  11   2  17      322.34      350.18     62.59 o 
  12   2  17     3341.58     3042.55    263.91 o 
 -16   3  17      667.44      553.13    112.79 o 
 -15   3  17      330.74      314.05     87.43 o 
 -14   3  17      544.36      643.67    125.08 o 
 -13   3  17      123.41       99.25     43.86 o 
 -12   3  17      698.38      771.80    130.14 o 
 -11   3  17      219.40      252.27     69.93 o 
 -10   3  17      674.33      706.74    122.92 o 
  -9   3  17      414.63      444.90     95.78 o 
  -8   3  17      750.21      877.98    134.07 o 
  -7   3  17       12.64       31.33     23.37 o 
  -6   3  17     2573.33     2526.09    109.75 o 
  -5   3  17      128.23      143.34     29.04 o 
  -4   3  17     4158.19     4141.82    293.81 o 
  -3   3  17      258.89      236.65     38.38 o 
  -2   3  17       68.16       63.97     21.84 o 
  -1   3  17      309.84      360.06     49.31 o 
   0   3  17      397.05      458.45     55.47 o 
   1   3  17        3.06       12.34     19.92 o 
   2   3  17     7912.42     8121.57    242.41 o 
   3   3  17       76.11       63.06     56.33 o 
   4   3  17      971.18     1006.22    116.05 o 
   5   3  17      676.48      741.78     75.99 o 
   6   3  17     1274.80     1486.32    108.70 o 
   7   3  17      175.32      275.72     47.56 o 
   8   3  17     5742.78     5984.83    216.39 o 
   9   3  17      206.38      218.28     92.24 o 
  10   3  17      922.18      638.15     83.22 o 
  11   3  17      494.85      428.30     97.88 o 
 -15   4  17      135.90      286.15     88.00 o 
 -14   4  17       45.52      118.96     59.62 o 
 -13   4  17     2413.32     2557.56    251.09 o 
 -12   4  17      472.46      517.86    109.84 o 
 -11   4  17     2218.62     2269.75    232.16 o 
 -10   4  17      116.11      173.08     67.36 o 
  -9   4  17      480.69      521.08    108.97 o 
  -8   4  17      140.85      127.01     58.85 o 
  -7   4  17     2792.04     3027.50    256.22 o 
  -6   4  17      684.72      763.07    129.22 o 
  -5   4  17     4610.38     4661.82    312.40 o 
  -4   4  17      201.26      232.03     73.57 o 
  -3   4  17      151.79      177.35     31.17 o 
  -2   4  17     1689.94     1818.90    102.18 o 
  -1   4  17      507.95      496.33     56.17 o 
   0   4  17      915.25     1067.73    131.17 o 
   1   4  17     3566.53     3701.11    204.93 o 
   2   4  17     1862.84     1779.40    115.09 o 
   3   4  17     2042.67     2212.20    130.31 o 
   4   4  17      318.37      344.43     52.71 o 
   5   4  17      100.68       52.51     21.94 o 
   6   4  17       42.28       44.45     23.32 o 
   7   4  17      681.37      711.16     77.23 o 
   8   4  17       60.11       21.53     26.26 o 
   9   4  17     2108.42     1982.31    197.28 o 
  10   4  17      154.75       25.32     22.31 o 
 -12   5  17      181.74      105.21     58.51 o 
 -11   5  17     2073.34     2360.26    243.71 o 
 -10   5  17       93.75      144.80     64.37 o 
  -9   5  17     3408.10     4001.82    308.66 o 
  -8   5  17      296.63      254.19     82.84 o 
  -7   5  17      710.43      692.20    129.06 o 
  -6   5  17       96.47      170.17     66.70 o 
  -5   5  17      360.52      509.54    109.07 o 
  -4   5  17       91.80       99.22     54.15 o 
  -3   5  17     2609.26     3002.49    253.77 o 
  -2   5  17      194.86      168.54     61.22 o 
  -1   5  17     1339.78     1317.70    163.82 o 
   0   5  17        0.59       18.76     25.87 o 
   1   5  17       91.90       60.35     40.31 o 
   2   5  17     1504.92     1455.19    145.71 o 
   3   5  17     2020.63     1936.84    123.03 o 
   4   5  17       75.55       53.64     24.54 o 
   5   5  17      889.48      986.37     90.67 o 
   6   5  17       18.50        3.82     15.09 o 
   7   5  17     1467.13     1625.78    119.12 o 
   8   5  17      277.79      235.50     68.06 o 
   9   5  17      281.23      355.19     84.24 o 
  -9   6  17       97.61      168.56     76.56 o 
  -8   6  17      598.55      595.06    123.14 o 
  -7   6  17     1100.20     1323.83    180.37 o 
  -6   6  17      131.14       73.43     51.13 o 
  -5   6  17      387.46      559.89    117.21 o 
  -4   6  17      452.00      582.05    119.97 o 
  -3   6  17      419.00      463.29    102.83 o 
  -2   6  17      651.92      576.15    118.25 o 
  -1   6  17      510.46      507.74    106.07 o 
   0   6  17     1215.68     1340.11    172.21 o 
   1   6  17     1044.24      951.47    144.23 o 
   2   6  17       29.02      100.48     50.18 o 
   3   6  17       85.38       87.34     51.40 o 
   4   6  17      713.30      670.71    118.53 o 
   5   6  17       46.23       34.38     30.23 o 
   6   6  17     2062.95     1877.25    191.14 o 
  -4   7  17     1403.79     1455.47    193.73 o 
  -3   7  17        4.12       28.26     28.94 o 
  -2   7  17      227.79      309.23     89.61 o 
  -1   7  17       48.37       52.40     35.43 o 
   0   7  17     1432.75     1293.10    177.76 o 
   1   7  17       35.92       28.58     36.26 o 
   2   7  17     1467.59     1697.01    199.61 o 
   3   7  17       99.59       69.79     44.15 o 
 -16   0  18      415.99      431.74    100.04 o 
 -14   0  18      132.98      155.95     62.57 o 
 -12   0  18     4305.73     4753.69    314.42 o 
 -10   0  18     2763.00     3208.53    253.30 o 
  -8   0  18      793.38      603.68    109.01 o 
  -6   0  18     1302.57     1190.86    150.00 o 
  -4   0  18     5186.38     5080.06    304.17 o 
  -2   0  18     3984.88     4306.79    274.99 o 
   0   0  18      458.40      394.70     80.99 o 
   2   0  18     4250.59     4186.38    262.95 o 
   4   0  18     3468.74     3414.70    239.75 o 
   6   0  18      155.26      184.00     57.80 o 
   8   0  18      115.98      -64.69     43.13 o 
  10   0  18     2322.15     2473.07    232.68 o 
 -16   1  18     1486.64     1481.45    128.73 o 
 -15   1  18        8.67        6.29     17.26 o 
 -14   1  18     2622.97     2576.74    167.78 o 
 -13   1  18        1.84       -5.06     24.77 o 
 -12   1  18      275.05      268.99     70.71 o 
 -11   1  18      786.74      855.29     94.82 o 
 -10   1  18      268.28      342.21     60.27 o 
  -9   1  18      446.56      471.87     69.45 o 
  -8   1  18      917.08     1161.76    107.36 o 
  -7   1  18        3.11       23.51     32.60 o 
  -6   1  18     2741.65     2897.05    152.38 o 
  -5   1  18     1433.80     1349.29     95.54 o 
  -4   1  18      561.43      614.40     75.67 o 
  -3   1  18     5307.27     5353.40    219.82 o 
  -2   1  18     2295.76     2285.86    142.56 o 
  -1   1  18      279.20      373.25     58.13 o 
   0   1  18     1834.61     1943.24    181.48 o 
   1   1  18      534.78      488.17     61.29 o 
   2   1  18     2403.68     2386.40    135.92 o 
   3   1  18      451.91      439.40     59.01 o 
   4   1  18       40.92       87.06     28.28 o 
   5   1  18      310.73      380.57     57.12 o 
   6   1  18     1261.48     1442.14     93.23 o 
   7   1  18       31.40       55.71     26.76 o 
   8   1  18     3541.46     3828.16    196.44 o 
   9   1  18     1283.64     1297.14    154.85 o 
  10   1  18       15.76       12.23     26.92 o 
  11   1  18      601.62      455.52     72.17 o 
 -16   2  18       84.97       45.24     23.90 o 
 -15   2  18     1248.87     1208.82    168.66 o 
 -14   2  18        4.94       21.88     46.14 o 
 -13   2  18      879.40      886.46    143.80 o 
 -12   2  18      225.46      312.99     83.15 o 
 -11   2  18      329.58      264.64     82.18 o 
 -10   2  18      954.91      964.48    145.33 o 
  -9   2  18      274.43      280.64     77.58 o 
  -8   2  18      105.86      118.02     58.98 o 
  -7   2  18     2807.02     2856.98    239.20 o 
  -6   2  18        1.94      -14.38     26.72 o 
  -5   2  18     5309.24     5332.54    322.27 o 
  -4   2  18       78.94       92.79     42.95 o 
  -3   2  18       82.68       41.64     33.27 o 
  -2   2  18      463.02      462.36     59.58 o 
  -1   2  18     5970.39     6376.16    212.87 o 
   0   2  18      461.70      417.22     55.97 o 
   1   2  18    11455.18    11119.28    287.85 o 
   2   2  18     1045.79     1149.48    122.28 o 
   3   2  18      477.57      413.03     56.73 o 
   4   2  18       28.08       17.73     34.37 o 
   5   2  18     2057.74     1799.68    194.71 o 
   6   2  18        4.08       18.34     22.22 o 
   7   2  18     2455.35     2369.39    116.93 o 
   8   2  18       82.40      108.22     30.57 o 
   9   2  18     2021.53     2138.91    198.77 o 
  10   2  18       10.72        8.50     18.04 o 
  11   2  18        0.29       19.97     31.72 o 
 -15   3  18        9.27       65.91     59.31 o 
 -14   3  18     1114.12     1363.56    182.69 o 
 -13   3  18     1071.18     1003.66    155.41 o 
 -12   3  18      480.44      316.84     88.64 o 
 -11   3  18     1269.06     1121.40    160.83 o 
 -10   3  18      191.50      162.50     63.22 o 
  -9   3  18     2732.80     3110.52    260.46 o 
  -8   3  18      347.92      358.08     89.73 o 
  -7   3  18      169.61      257.30     75.81 o 
  -6   3  18      424.93      358.68     92.05 o 
  -5   3  18     3556.78     3549.34    198.53 o 
  -4   3  18       19.47       64.96     23.26 o 
  -3   3  18     5971.79     6108.82    197.71 o 
  -2   3  18       91.17      108.22     32.96 o 
  -1   3  18        5.92        9.11     13.98 o 
   0   3  18      448.85      441.17     95.02 o 
   1   3  18     2520.06     2789.15    144.61 o 
   2   3  18     2448.43     2479.00    137.93 o 
   3   3  18     4196.08     4123.49    181.29 o 
   4   3  18       64.71       76.98     26.22 o 
   5   3  18     1395.70     1232.62    100.88 o 
   6   3  18      156.11      142.83     34.66 o 
   7   3  18       42.15       18.45     38.16 o 
   8   3  18      736.68      580.30    106.01 o 
   9   3  18     1393.21     1586.75    131.10 o 
  10   3  18       38.84       97.57     47.75 o 
 -13   4  18     1159.58     1354.97    186.96 o 
 -12   4  18     1586.97     1786.34    209.74 o 
 -11   4  18        3.05      -36.88     38.83 o 
 -10   4  18     2662.26     2649.20    253.31 o 
  -9   4  18     1141.70     1179.61    167.33 o 
  -8   4  18      189.08      204.14     66.07 o 
  -7   4  18      499.61      442.77    101.18 o 
  -6   4  18     1168.76     1141.90    161.36 o 
  -5   4  18       49.58        5.11     35.41 o 
  -4   4  18      560.80      649.66    115.75 o 
  -3   4  18      201.67      221.45     69.72 o 
  -2   4  18      591.57      707.58    121.29 o 
  -1   4  18      394.46      464.18     56.95 o 
   0   4  18      271.37      274.24     44.57 o 
   1   4  18      179.15      100.13     45.63 o 
   2   4  18     1065.34      996.61     87.79 o 
   3   4  18       13.91      -13.67     14.80 o 
   4   4  18     1169.27     1188.85     99.97 o 
   5   4  18      451.58      538.87     82.71 o 
   6   4  18      809.45      883.97     87.31 o 
   7   4  18      366.05      283.99     50.96 o 
   8   4  18      167.48      168.68     54.00 o 
   9   4  18      101.99       45.07     36.86 o 
 -10   5  18       80.40      183.78     73.77 o 
  -9   5  18      115.17      118.87     55.91 o 
  -8   5  18     2360.24     2415.81    244.39 o 
  -7   5  18      121.84      146.80     65.95 o 
  -6   5  18      977.10      886.39    147.72 o 
  -5   5  18       92.96       43.03     51.59 o 
  -4   5  18        8.56       61.68     44.62 o 
  -3   5  18       10.88       25.86     42.43 o 
  -2   5  18      280.47      156.34     62.47 o 
  -1   5  18        0.40      -16.82     23.76 o 
   0   5  18      238.08      318.41     85.06 o 
   1   5  18      511.71      524.14    102.95 o 
   2   5  18     1036.31     1029.52    148.60 o 
   3   5  18        2.06       48.14     42.06 o 
   4   5  18      253.49      228.67     68.65 o 
   5   5  18       30.96       81.05     29.64 o 
   6   5  18     1840.65     1882.23    129.08 o 
   7   5  18       80.15       38.92     31.22 o 
  -7   6  18     1522.00     1445.31    193.62 o 
  -6   6  18      164.33      169.72     66.07 o 
  -5   6  18     1112.73      844.20    146.99 o 
  -4   6  18      792.70      756.51    138.94 o 
  -3   6  18        0.20       28.26     49.46 o 
  -2   6  18      296.91      410.60    102.76 o 
  -1   6  18      790.28     1148.07    165.35 o 
   0   6  18      526.51      549.60    113.73 o 
   1   6  18      544.52      444.52    101.03 o 
   2   6  18      848.64      757.86    132.77 o 
   3   6  18      853.27      387.91     91.33 o 
   4   6  18     1495.48     1686.28    190.62 o 
 -15   0  19     2282.37     2679.73    248.76 o 
 -13   0  19      576.67      408.39     97.48 o 
 -11   0  19      313.79      218.36     68.48 o 
  -9   0  19     6399.40     7201.80    388.55 o 
  -7   0  19      308.85      261.97     74.45 o 
  -5   0  19       78.31       17.22     21.48 o 
  -3   0  19      543.85      425.03     93.80 o 
  -1   0  19     2087.62     2170.38    200.16 o 
   1   0  19     1039.06      920.46    127.68 o 
   3   0  19        2.50       -6.09     23.31 o 
   5   0  19     2378.39     2328.90    207.30 o 
   7   0  19      995.70      960.11    138.86 o 
   9   0  19        9.41       95.65     45.49 o 
 -15   1  19      209.46      324.16    119.02 o 
 -14   1  19     1152.25     1030.77    109.47 o 
 -13   1  19     1187.40     1078.94    111.18 o 
 -12   1  19      199.15      171.37     45.66 o 
 -11   1  19      661.02      593.57     80.92 o 
 -10   1  19     1520.25     1728.24    209.79 o 
  -9   1  19      197.54      132.22     45.51 o 
  -8   1  19     1845.40     1813.85    137.41 o 
  -7   1  19      702.16      589.39     77.93 o 
  -6   1  19      130.54      131.83     40.94 o 
  -5   1  19     1761.89     1642.79    128.50 o 
  -4   1  19      487.76      433.36     66.69 o 
  -3   1  19     2718.13     2878.85    166.81 o 
  -2   1  19     2452.34     2702.36    160.55 o 
  -1   1  19       58.55       61.98     23.85 o 
   0   1  19      636.98      619.52    108.75 o 
   1   1  19     2718.24     2840.76    151.43 o 
   2   1  19      119.27       99.86     30.09 o 
   3   1  19     2209.44     2230.15    136.63 o 
   4   1  19      679.04      612.70     72.13 o 
   5   1  19      119.87       96.47     28.23 o 
   6   1  19      887.45      936.03     96.38 o 
   7   1  19      284.15      274.31     63.50 o 
   8   1  19      533.68      596.48     79.51 o 
   9   1  19     2790.68     2728.74    178.78 o 
  10   1  19       35.69        3.24     31.57 o 
 -14   2  19      559.58      367.45     97.08 o 
 -13   2  19      181.67      139.04     64.77 o 
 -12   2  19     4407.35     4812.85    336.39 o 
 -11   2  19       45.82      117.75     61.16 o 
 -10   2  19     2831.38     3202.73    269.96 o 
  -9   2  19      312.46      271.27     81.08 o 
  -8   2  19     1468.09     1476.38    178.61 o 
  -7   2  19       81.98      205.34     73.12 o 
  -6   2  19     6043.36     6557.00    371.02 o 
  -5   2  19      684.95      710.34    123.73 o 
  -4   2  19     2650.60     2888.32    242.51 o 
  -3   2  19       88.82       93.17     34.65 o 
  -2   2  19      327.41      485.92     72.63 o 
  -1   2  19      162.81      210.00     40.40 o 
   0   2  19      655.79      612.30     82.84 o 
   1   2  19      522.26      539.59     65.66 o 
   2   2  19     4430.20     4269.32    248.17 o 
   3   2  19      205.77      154.74     36.65 o 
   4   2  19     2306.20     2421.79    142.96 o 
   5   2  19      495.03      547.17    124.66 o 
   6   2  19       45.81       15.18     15.45 o 
   7   2  19       54.84       62.59     22.10 o 
   8   2  19     1923.52     1983.19    145.02 o 
   9   2  19       79.41       87.68     30.18 o 
  10   2  19     2309.79     2338.69    229.86 o 
 -13   3  19        1.33      -72.11     49.31 o 
 -12   3  19        0.85      -11.38     27.65 o 
 -11   3  19       24.47       95.94     57.07 o 
 -10   3  19     1581.22     1709.94    202.40 o 
  -9   3  19      300.80      269.31     77.66 o 
  -8   3  19     2034.15     2382.88    233.22 o 
  -7   3  19      101.49       51.62     35.61 o 
  -6   3  19      178.36      220.28     73.39 o 
  -5   3  19      485.82      396.65     91.13 o 
  -4   3  19      331.53      437.39     95.92 o 
  -3   3  19      380.76      379.57     51.13 o 
  -2   3  19     4789.91     4995.42    188.30 o 
  -1   3  19      234.26      234.71     41.39 o 
   0   3  19      453.26      455.67     81.81 o 
   1   3  19      683.74      756.84    110.33 o 
   2   3  19        0.07      -17.95     15.12 o 
   3   3  19      374.35      256.98     47.82 o 
   4   3  19      206.56      185.68     42.05 o 
   5   3  19       81.52       78.03     37.13 o 
   6   3  19     1165.62     1191.46    145.48 o 
   7   3  19      451.98      424.99     74.27 o 
   8   3  19     1579.07     1508.65    175.40 o 
   9   3  19      443.32      245.10     73.28 o 
 -11   4  19      704.10      829.31    148.82 o 
 -10   4  19      865.34     1216.74    173.67 o 
  -9   4  19      288.93      284.91     81.84 o 
  -8   4  19       66.11       26.15     27.27 o 
  -7   4  19      212.86      296.88     87.54 o 
  -6   4  19      674.16      617.71    122.41 o 
  -5   4  19       39.27       82.32     43.56 o 
  -4   4  19      142.22       64.62     31.58 o 
  -3   4  19      759.64      791.64    131.08 o 
  -2   4  19       57.42       33.48     34.21 o 
  -1   4  19     2095.20     2442.73    228.78 o 
   0   4  19      150.47      189.09     62.69 o 
   1   4  19     1427.06     1529.39    177.35 o 
   2   4  19     1056.17      947.54     89.01 o 
   3   4  19        5.60       -4.43     18.92 o 
   4   4  19      745.73      808.39    129.04 o 
   5   4  19     1920.29     1942.33    131.35 o 
   6   4  19      116.86       87.28     28.25 o 
   7   4  19     1630.02     1470.49    167.69 o 
  -8   5  19       49.93      -11.72     50.47 o 
  -7   5  19       61.81      119.34     73.82 o 
  -6   5  19       60.65      -11.76     40.93 o 
  -5   5  19     2226.13     2533.29    248.74 o 
  -4   5  19        0.36      -11.59     27.75 o 
  -3   5  19     3037.73     3158.97    274.27 o 
  -2   5  19       45.42       82.11     49.67 o 
  -1   5  19      204.09      222.81     77.17 o 
   0   5  19      800.32      827.36    138.46 o 
   1   5  19     1439.64     1645.34    189.50 o 
   2   5  19      188.68      212.04     68.74 o 
   3   5  19     7312.15     7482.28    394.86 o 
   4   5  19      180.48      136.62     58.33 o 
   5   5  19      343.50      351.52     83.61 o 
  -4   6  19     1788.67     1789.26    215.32 o 
  -3   6  19      300.01      334.42     90.60 o 
  -2   6  19       63.46      -10.21     30.16 o 
  -1   6  19      424.56      618.70    126.51 o 
   0   6  19     1050.62     1048.06    161.74 o 
   1   6  19      105.23      137.27     62.11 o 
   2   6  19     2605.43     2142.76    227.72 o 
 -14   0  20      895.71      925.19    149.38 o 
 -12   0  20      619.64      781.07    133.83 o 
 -10   0  20      988.03     1073.64    157.00 o 
  -8   0  20     1894.78     2156.85    218.32 o 
  -6   0  20     8525.45     8669.08    425.75 o 
  -4   0  20      437.35      321.74     81.41 o 
  -2   0  20      998.43      855.80    132.69 o 
   0   0  20     1594.30     1523.46    173.07 o 
   2   0  20     3693.33     3947.62    273.70 o 
   4   0  20      112.77       92.80     45.85 o 
   6   0  20     1528.24     1379.67    168.10 o 
   8   0  20     3054.44     2965.48    253.36 o 
 -14   1  20      616.29      700.03    130.71 o 
 -13   1  20     1386.54     1251.21    122.20 o 
 -12   1  20      547.52      516.79     79.94 o 
 -11   1  20       18.85       10.30     33.18 o 
 -10   1  20     1528.16     1559.97    167.36 o 
  -9   1  20      169.32      218.56     51.09 o 
  -8   1  20     1391.93     1364.50    123.22 o 
  -7   1  20     1462.12     1351.54    121.08 o 
  -6   1  20      141.66      149.03     43.32 o 
  -5   1  20      596.06      621.97    154.62 o 
  -4   1  20     1498.93     1473.26    123.51 o 
  -3   1  20      271.42      349.92     60.20 o 
  -2   1  20     3515.18     4066.56    275.99 o 
  -1   1  20      716.40      665.72    114.86 o 
   0   1  20       40.04       63.52     31.84 o 
   1   1  20      241.96      262.40     48.43 o 
   2   1  20      593.69      503.11    110.00 o 
   3   1  20      517.02      520.32    100.26 o 
   4   1  20     1521.67     1551.64    119.44 o 
   5   1  20        1.70       -1.45     17.43 o 
   6   1  20      442.52      484.78    116.02 o 
   7   1  20      546.63      496.47     71.19 o 
   8   1  20       48.62       53.32     49.21 o 
   9   1  20     1144.66     1115.56    157.39 o 
 -12   2  20       56.85       76.15     44.12 o 
 -11   2  20      793.35     1058.70    162.44 o 
 -10   2  20      145.30      154.60     68.38 o 
  -9   2  20     3613.07     3800.56    298.23 o 
  -8   2  20      116.58      117.64     55.77 o 
  -7   2  20       58.02       59.32     43.00 o 
  -6   2  20      471.09      456.80    101.54 o 
  -5   2  20     2297.40     2152.31    216.05 o 
  -4   2  20        2.00       61.61     51.18 o 
  -3   2  20     2959.79     2918.52    149.82 o 
  -2   2  20      294.84      287.64     47.52 o 
  -1   2  20     1104.03     1336.21    120.64 o 
   0   2  20       13.02       17.95     13.13 o 
   1   2  20        6.42        9.72     13.07 o 
   2   2  20       30.30       40.69     20.56 o 
   3   2  20     1096.00      950.79     91.31 o 
   4   2  20      404.38      376.74     75.53 o 
   5   2  20     2963.93     3223.73    231.19 o 
   6   2  20       44.33       68.21     24.31 o 
   7   2  20      581.58      635.79     83.03 o 
   8   2  20        2.42        2.85     19.60 o 
 -11   3  20        1.00       51.24     48.28 o 
 -10   3  20      238.06      249.42     84.69 o 
  -9   3  20      969.52     1173.39    169.26 o 
  -8   3  20      290.75      292.23     86.53 o 
  -7   3  20     1403.93     1517.75    189.56 o 
  -6   3  20       16.88      -74.15     55.46 o 
  -5   3  20     1202.39     1265.48    171.41 o 
  -4   3  20      223.74      219.90     73.85 o 
  -3   3  20       16.24       10.33     26.29 o 
  -2   3  20     1264.04     1243.53    163.70 o 
  -1   3  20     1052.37     1084.24    117.62 o 
   0   3  20      337.39      311.93     69.82 o 
   1   3  20     2098.41     2142.65    133.82 o 
   2   3  20       48.07       56.49     23.16 o 
   3   3  20     1327.36     1463.60    113.56 o 
   4   3  20     1462.41     1354.52    110.59 o 
   5   3  20       31.59       67.27     28.49 o 
   6   3  20      378.74      306.24     53.46 o 
   7   3  20      958.14      868.86    132.45 o 
  -9   4  20      556.94      406.31    103.41 o 
  -8   4  20      347.41      468.93    111.19 o 
  -7   4  20        7.86      -43.42     39.50 o 
  -6   4  20     2112.90     1986.50    220.16 o 
  -5   4  20      420.47      311.49     92.18 o 
  -4   4  20     1980.69     2257.14    229.44 o 
  -3   4  20      140.71      157.42     70.66 o 
  -2   4  20      145.61      178.14     66.15 o 
  -1   4  20       27.74       47.69     42.31 o 
   0   4  20     2193.38     2187.30    219.28 o 
   1   4  20        0.15       45.87     41.91 o 
   2   4  20     1417.09     1295.33    166.19 o 
   3   4  20       90.61      120.27     59.64 o 
   4   4  20      211.04      105.94     44.53 o 
   5   4  20      662.88      587.70     74.52 o 
  -5   5  20      898.29      769.44    142.80 o 
  -4   5  20      570.20      773.93    143.48 o 
  -3   5  20      249.59      172.05     65.45 o 
  -2   5  20     3191.81     3540.20    293.03 o 
  -1   5  20        0.26       45.84     31.17 o 
   0   5  20       75.98      -80.68     53.79 o 
   1   5  20        8.04       23.94     26.11 o 
   2   5  20     2866.09     3132.16    265.72 o 
   3   5  20      205.66      144.87     67.81 o 
 -11   0  21     1492.43     1660.10    200.84 o 
  -9   0  21      290.27      349.38     91.71 o 
  -7   0  21       66.97       -2.16     35.24 o 
  -5   0  21     4036.08     4119.35    302.79 o 
  -3   0  21     2016.83     1913.09    203.66 o 
  -1   0  21        9.36      -65.88     43.92 o 
   1   0  21      998.66     1063.85    149.40 o 
   3   0  21      422.16      429.96     89.60 o 
   5   0  21     2117.77     1998.77    202.36 o 
   7   0  21       87.76       55.89     28.99 o 
 -11   1  21       86.69       48.80    110.71 o 
 -10   1  21      189.33      214.06    110.03 o 
  -9   1  21     1470.52     1579.92    136.96 o 
  -8   1  21        5.64        7.84     33.21 o 
  -7   1  21     1003.89     1062.54    110.42 o 
  -6   1  21      527.06      411.35     68.96 o 
  -5   1  21      126.98      104.90     56.72 o 
  -4   1  21      659.80      622.95     82.96 o 
  -3   1  21      110.33       77.08     32.82 o 
  -2   1  21      682.44      557.72    110.58 o 
  -1   1  21     1845.85     1957.31    205.20 o 
   0   1  21        0.58       -8.18     49.56 o 
   1   1  21      536.21      436.06     63.92 o 
   2   1  21     1816.40     1757.85    223.13 o 
   3   1  21       56.66       15.22     29.76 o 
   4   1  21     1010.38      893.99    130.77 o 
   5   1  21      409.32      395.19     63.89 o 
   6   1  21      217.56      170.69     41.85 o 
   7   1  21     1194.69     1134.63    112.10 o 
 -10   2  21      745.98      697.68    132.24 o 
  -9   2  21       15.08       37.09     35.06 o 
  -8   2  21      873.19     1321.57    178.07 o 
  -7   2  21      201.40      206.61     70.49 o 
  -6   2  21     1847.51     1823.79    207.48 o 
  -5   2  21      281.14      272.86     79.90 o 
  -4   2  21      344.77      370.86     92.33 o 
  -3   2  21      102.44      111.49     30.28 o 
  -2   2  21     1087.37      961.61     90.05 o 
  -1   2  21       24.49       15.51     22.42 o 
   0   2  21     2817.43     2900.15    160.17 o 
   1   2  21        0.65        0.91     29.32 o 
   2   2  21     1035.25      896.11     97.39 o 
   3   2  21      521.80      584.52     75.77 o 
   4   2  21       44.80       37.51     20.79 o 
   5   2  21      233.90      237.62     49.65 o 
   6   2  21     3258.75     2921.86    168.80 o 
  -8   3  21        9.74       27.62     40.93 o 
  -7   3  21      451.78      472.81    110.53 o 
  -6   3  21      992.76     1148.74    165.05 o 
  -5   3  21      270.82      188.02     65.67 o 
  -4   3  21     1067.43      942.62    148.15 o 
  -3   3  21        4.16       -5.26     31.72 o 
  -2   3  21     2261.15     2411.84    234.60 o 
  -1   3  21      981.21      923.64    144.83 o 
   0   3  21        0.17       72.21     39.12 o 
   1   3  21        1.18        3.98     13.66 o 
   2   3  21     2853.51     3023.15    166.47 o 
   3   3  21      519.98      486.29     67.54 o 
   4   3  21     2454.47     2183.91    144.22 o 
   5   3  21      124.93       29.19     19.51 o 
  -6   4  21      373.05      606.55    126.12 o 
  -5   4  21     2788.13     2425.11    246.18 o 
  -4   4  21       59.62       78.04     47.14 o 
  -3   4  21     1059.50      814.88    141.49 o 
  -2   4  21      741.03      547.06    111.50 o 
  -1   4  21       59.15       30.17     33.17 o 
   0   4  21      314.82      291.06     85.20 o 
   1   4  21     1057.06     1101.92    160.82 o 
   2   4  21       64.22      108.55     56.68 o 
   3   4  21     2563.80     2525.77    234.98 o 
  -8   0  22      312.25      393.81    100.70 o 
  -6   0  22      439.29      252.65     79.55 o 
  -4   0  22      510.26      459.17    105.50 o 
  -2   0  22     1116.52     1167.76    161.14 o 
   0   0  22      958.78      980.61    147.32 o 
   2   0  22       63.54      -35.88     30.04 o 
   4   0  22     2407.33     1840.73    195.49 o 
  -8   1  22      960.30     1066.13    116.56 o 
  -7   1  22      138.59      158.72     43.40 o 
  -6   1  22      930.32     1008.70    110.98 o 
  -5   1  22       95.20      143.30     41.61 o 
  -4   1  22      330.63      348.47     90.69 o 
  -3   1  22      707.71      892.72    143.51 o 
  -2   1  22       71.76      173.55     62.43 o 
  -1   1  22      892.97      832.27    161.85 o 
   0   1  22       14.13        9.34     19.49 o 
   1   1  22      174.86      104.24     34.17 o 
   2   1  22     2705.14     2490.11    158.09 o 
   3   1  22      689.39      653.23     82.32 o 
   4   1  22     1705.22     1542.42    151.71 o 
   5   1  22     1892.33     1784.37    137.89 o 
  -7   2  22      768.10      902.88    151.31 o 
  -6   2  22      295.50      434.33    105.02 o 
  -5   2  22     4292.78     4667.38    336.39 o 
  -4   2  22       94.58      106.44     53.97 o 
  -3   2  22     1034.25     1004.04    153.77 o 
  -2   2  22      316.75      347.20     93.35 o 
  -1   2  22      781.61      676.93    127.31 o 
   0   2  22       54.68       50.49     23.69 o 
   1   2  22     2594.74     2566.66    156.44 o 
   2   2  22        6.63       -6.10     19.88 o 
   3   2  22     1701.20     1265.95    112.97 o 
   4   2  22      129.16      147.15     41.58 o 
  -5   3  22       69.10       97.72     56.28 o 
  -4   3  22      565.93      411.84    103.16 o 
  -3   3  22      997.04      854.23    146.21 o 
  -2   3  22       59.48       32.96     26.04 o 
  -1   3  22     1560.39     1543.42    188.92 o 
   0   3  22       33.97       41.14     39.99 o 
   1   3  22      452.26      388.69     94.73 o 
   2   3  22      782.10      711.06    126.71 o 
  -2   4  22      660.58      629.83    126.64 o 
  -5   0  23     2206.99     2037.71    226.49 o 
  -3   0  23      844.25      892.04    146.89 o 
  -1   0  23     2520.46     2751.65    253.12 o 
   1   0  23     2031.39     1878.70    189.80 o 
  -5   1  23      536.35      644.50    129.32 o 
  -4   1  23      333.68      412.30    100.83 o 
  -3   1  23     1214.47     1212.67    172.25 o 
  -2   1  23      432.38      259.48     77.03 o 
  -1   1  23      358.49      440.68     69.00 o 
   0   1  23      481.24      392.87     62.43 o 
   1   1  23       14.73       24.25     20.09 o 
   2   1  23      262.12      168.98     42.09 o 
  -3   2  23       13.00       28.68     47.20 o 
  -2   2  23     1594.30     1380.11    182.86 o 
  -1   2  23      133.97      168.39     68.08 o 
   0   2  23       45.33       55.58     37.90 o 
                                                 
